# Supplementary material for: A surgical recovery matrix to evaluate post-surgical recovery in mice using sham and myocardial infarction models of cardiac surgery as prototypes
Source: PLoS One. 2025 May 28;20(5):e0323317. doi: 10.1371/journal.pone.0323317 (PMC12118991; doi:10.1371/journal.pone.0323317)
Supplement: S2 Appendix — (XLSX) [file pone.0323317.s002.xlsx]

## Sheet: Sheet1
SRM Calculator								Surgical		Physical						Physiological									Behavioral					Indexed SRM Acore						Score Summary Sx
	ID #	BW @ Diet Start (g)	Start date	Surgery date	Experiment Day	Analysis date	Euthanasia date	Blood loss	Post-anesthesia mobility	Eye appearance	Skin colour	Coat appearance	Body condition score	Posture	Mouse grimace scale	BW (g)	%BW change from MI	%BW change score	Suture intactness	Wound healing	Surface body temperature (°C)	Body temperature score	Food consumed since Sx (g)	Food consumed score	Eye grooming	Nestlet building / integration	Mobility (home)	Mobility (novel)	Movement (quality)	Total SRM score	Count	Indexed SRM score
Treatment								0	0	0	0	0	0	0	0		#DIV/0!	0	0	0		0		0	0	0	0	0	0	0	18	0		Treatment 1	Mean	0
																																		Treatment 1	SD	#DIV/0!
																																		Treatment 1	Count	1
																																		Treatment 1	SEM	0
