# Supplementary material for: A surgical recovery matrix to evaluate post-surgical recovery in mice using sham and myocardial infarction models of cardiac surgery as prototypes
Source: PLoS One. 2025 May 28;20(5):e0323317. doi: 10.1371/journal.pone.0323317 (PMC12118991; doi:10.1371/journal.pone.0323317)
Supplement: S3 Appendix — (XLSX) [file pone.0323317.s003.xlsx]

## Sheet: Organ Weight-TWD
ID	Genotype	Diet	Sex	Treatment	days of treatment	Group #	Weight at start of Diet (day 1)	Weight Day 3	Weight Day 5	Weight Day 8	Weight Day 10	Weight Day12	Weight Day15	Weight Day 22	Weight at Surgery (Sx)	Weight Day Sx+1	Weight Day Sx+2	Weight Day Sx+3	ΔWeight Day 8 (g)	ΔWeight Day 15 (g)	ΔWeight Day 22 (g)	ΔWeight Day 28 (g)	Weight Change from start of diet (%)	Weight Change Since Sx (g)	Weight Change Since Sx (%)	Food Consumed Week 1	Food Consumed Week 2	Food Consumed Week 3	Food Consumed Week 4	Food Weight Day Surgery	Food Weight Sacrifice	Food eaten after surgery (g)	Avg Food/day Week 1	Avg Food/day Week 2	Avg Food/day Week 3	Avg Food/day Week 4	#Fecal Pellets HD Day -28	Weight Fecal Pellets HD D-28 (mg)	Weight/Pellet HD D-28 (mg)	#Fecal Pellets Day 8	Weight Fecal Pellets Day 8 (mg)	#Fecal Pellets Day 15	Weight Fecal Pellets Day 15 (mg)	#Fecal Pellets Day 22	Weight Fecal Pellets Day 22 (mg)	#Fecal Pellets TWD Surgery Day D+0	Weight Fecal Pellets Surgery Day (mg)	Weight/Pellet TWD D+0 (mg)	#Fecal Pellets Sacrifice D+3
5001	C57BL6/N	Total Western Diet	M	No Sx	3	1	41.4		39.4	39	38.3	39.6	39	38.5	39.6			39.9	-2.4	-2.4	-2.9	-1.8	-0.0434783	0.3	0.00757576	23.2	24.3	25.2	23.9	17.7	8.3	9.4	3.31429	3.47143	3.6	3.41429	5	148	29.6	2	64	4	118	5	111	2	52	26	1
5002	C57BL6/N	Total Western Diet	M	No Sx	3	1	36.1		38.1	37.4	37.4	38.3	37.8	37	35.4			34.5	1.3	1.7	0.9	-0.7	-0.0193906	-0.9	-0.0254237	14.9	20.4	17.4	17	18.9	12.1	6.8	2.12857	2.91429	2.48571	2.42857	5	122	24.4	0		1	16	0	0	2	27	13.5	3
5005	C57BL6/N	Total Western Diet	M	No Sx	3	1	28.9		30.6	30.5	29.8	30.2	29.8	30.9	30.7			31.5	1.6	0.9	2	1.8	0.0622837	0.8	0.0260586	19.6	19.8	21.3	21.4	18	8.4	9.6	2.8	2.82857	3.04286	3.05714	7	162	23.1429	3	28	2	42	2	28	3	47	15.6667	3
5006	C57BL6/N	Total Western Diet	M	No Sx	3	1	29.7		32.2	33.1	33.4	34.7	34.7	35.7	36.5			37.6	3.4	5	6	6.8	0.228956	1.1	0.030137	23.4	24.5	22.3	25.4	17.5	7.1	10.4	3.34286	3.5	3.18571	3.62857	4	149	37.25	0		2	22	2	9	1	23	23	4
5025	C57BL6/N	Total Western Diet	M	No Sx	3	1	38			41.8			43.6	42.6	43.8	43	43	42.6	3.8	5.6	4.6	5.8	0.152632	-1.2	-0.0273973	27.7	22.5	21.6	20.4	46.2	40.2	6	3.95714	3.21429	3.08571	2.91429	11	270	24.5455							3	52	17.3333	4
5052	C57BL6/N	Total Western Diet	M	No Sx	3	1	35.5			37.1			38.5	36.9	39	38.6	37.3	38	1.6	3	1.4	3.5	0.0985915	-1	-0.025641	22.8	17.4	18	16.8	20.6	15.1	5.5	3.25714	2.48571	2.57143	2.4	2	57	28.5							3	27	9	1
5053	C57BL6/N	Total Western Diet	M	No Sx	3	1	38.9			42.8			40.4	40.9	40.6	42.7	41.5	41.1	3.9	1.5	2	1.7	0.0437018	0.5	0.0123153	27.8	20.2	20.2	19.8	24.3	17.6	6.7	3.97143	2.88571	2.88571	2.82857	4	128	32							0			3
5009	C57BL6/N	Total Western Diet	M	Sham	3	2	32.5			35.9			34.9	36.2	34.7	34.3		32.6	3.4	2.4	3.7	2.2	0.0676923	-2.1	-0.0605187	29.1	17.1	20.8			79.6		4.15714	2.44286	2.97143		4	147	36.75							3	18.2	6.06667	3
5017	C57BL6/N	Total Western Diet	M	Sham	3	2	34.2			37.4			37	37.5	35.9	34.3	32.8	32.8	3.2	2.8	3.3	1.7	0.0497076	-3.1	-0.086351	29.9	20.4	17.3	16.8	47.6	45.1	2.5	4.27143	2.91429	2.47143	2.4	4	164	41							6	70	11.6667	1
5021	C57BL6/N	Total Western Diet	M	Sham	3	2	37.1			41.3			40	39.6	40	37.8	36.7	36.9	4.2	2.9	2.5	2.9	0.0781671	-3.1	-0.0775	27.6	21.7	18.5	25.7	52.3	49.2	3.1	3.94286	3.1	2.64286	3.67143	6	148	24.6667							8	75	9.375	6
5029	C57BL6/N	Total Western Diet	M	Sham	3	2	28.4			30.2			30.5	32.4	30.8	28.8	28.4	28.6	1.8	2.1	4	2.4	0.084507	-2.2	-0.0714286	27.6	26.1	16.3	25.73	33.1	29.1	4	3.94286	3.72857	2.32857	3.67571	5	136	27.2							2	21	10.5	2
5032	C57BL6/N	Total Western Diet	M	Sham	3	2																															4	67	16.75
5036	C57BL6/N	Total Western Diet	M	Sham	3	2	36.6			37.9			39.3	38	38.6	36.5	35.3	34.6	1.3	2.7	1.4	2	0.0546448	-4	-0.103627	18.5	22.5	20.8	17.3	19.4	16.9	2.5	2.64286	3.21429	2.97143	2.47143	2	42	21							6	44	7.33333	4
5040	C57BL6/N	Total Western Diet	M	Sham	3	2	35.2			37.2			36.6	37.1	37.5	36.1	34.7	35	2	1.4	1.9	2.3	0.0653409	-2.5	-0.0666667	24.4	20.4	21.2	18.5	19.6	15.3	4.3	3.48571	2.91429	3.02857	2.64286	3	100	33.3333							6	55	9.16667	3
5044	C57BL6/N	Total Western Diet	M	Sham	3	2	27.9			30.1			31	33.3	31.2	28.7	28.3	27.8	2.2	3.1	5.4	3.3	0.11828	-3.4	-0.108974	25.6	22.7	19.3	15.9	21.3	19.8	1.5	3.65714	3.24286	2.75714	2.27143	5	100	20							0			6
5048	C57BL6/N	Total Western Diet	M	Sham	3	2	34.9			35.6			37.1	38.4	37.5	36.3	35	34.9	0.7	2.2	3.5	2.6	0.0744986	-2.6	-0.0693333	24.8	19.6	17.2	15.6	18.4	16.3	2.1	3.54286	2.8	2.45714	2.22857	3	66	22							3	19	6.33333	3
5010	C57BL6/N	Total Western Diet	M	MI	3	3	31.9			36.1			38.4	37.6	39.7	38.7		34.6	4.2	6.5	5.7	7.8	0.244514	-5.1	-0.128463	28.7	22.5	18.8	18.9	68.5	68.4	0.1	4.1	3.21429	2.68571	2.7	5	179	35.8							4	36	9	2
5013	C57BL6/N	Total Western Diet	M	MI	3	3	38			39.2			40.9	41.1	40.5			36.4	1.2	2.9	3.1	2.5	0.0657895	-4.1	-0.101235	23.5	25.4	18	15.8	129.2	128	1.2	3.35714	3.62857	2.57143	2.25714	5	146	29.2							5	90	18	2
5014	C57BL6/N	Total Western Diet	M	MI	3	3	30.2			33.1			33.5	34.4	35.5				2.9	3.3	4.2	5.3	0.175497			26.5	28.7	17.4					3.78571	4.1	2.48571		3	119	39.6667							2	11	5.5
5018	C57BL6/N	Total Western Diet	M	MI	3	3	35.6			37.6			38.6	39.8	37.8	36.8	34.3	33	2	3	4.2	2.2	0.0617978	-4.8	-0.126984	27.7	22.7	21.1	18.4	46.7	45.4	1.3	3.95714	3.24286	3.01429	2.62857	6	155	25.8333							2	14	7	2
5022	C57BL6/N	Total Western Diet	M	MI	3	3	36			38.7			39.3	38.3	37.8	36.8	35.8		2.7	3.3	2.3	1.8	0.05			25.2	20.1	12.8	19.5	66.2	65.1	1.1	3.6	2.87143	1.82857	2.78571	2	27	13.5							2	9	4.5
5028	C57BL6/N	Total Western Diet	M	MI	3	3	31.7			34.9			34.5	37.3	37.8	35.5	33	31	3.2	2.8	5.6	6.1	0.192429	-6.8	-0.179894	28.2	27.3	18.3	25.3	32.2	32	0.2	4.02857	3.9	2.61429	3.61429	2	47	23.5							2	23	11.5	3
5033	C57BL6/N	Total Western Diet	M	MI	3	3	28.9			31.3			32.3	32.1	33.5	31.6	28.8	29.1	2.4	3.4	3.2	4.6	0.15917	-4.4	-0.131343	21.2	23.2	14			19.7		3.02857	3.31429	2		4	118	29.5										2
5037	C57BL6/N	Total Western Diet	M	MI	3	3	32.5			35.3			35.6	35.4	35.4	33.8	32	32.2	2.8	3.1	2.9	2.9	0.0892308	-3.2	-0.0903955	20.7	20.5	15.4	16.1	20.5	19	1.5	2.95714	2.92857	2.2	2.3	4	126	31.5							2	24	12	3
5041	C57BL6/N	Total Western Diet	M	MI	3	3	34.4			36.2			37.6	39	38.5				1.8	3.2	4.6	4.1	0.119186			24	22.9	21.9	19	23.1			3.42857	3.27143	3.12857	2.71429	3	66	22							3	59	19.6667
5045	C57BL6/N	Total Western Diet	M	MI	3	3	32			33.9			35.4	32	34.1	30.6	31.2	31.2	1.9	3.4	0	2.1	0.065625	-2.9	-0.085044	24.9	20.6	18.1	20.4	16.8	14.4	2.4	3.55714	2.94286	2.58571	2.91429	7	196	28							2	26	13	2
5049	C57BL6/N	Total Western Diet	M	MI	3	3	39.3			40.9			41.9	42.4	43.2				1.6	2.6	3.1	3.9	0.0992366			26.1	21.5	18.6	19	19.6			3.72857	3.07143	2.65714	2.71429	2	46	23							3	20	6.66667
5003	C57BL6/N	Total Western Diet	F	No Sx	3	4	29.5		28.6	28.3	28.3	30.8	30.1	31.1	31.3			32.4	-1.2	0.6	1.6	1.8	0.0610169	1.1	0.0351438	22.4	25.6	24.1	22.5	19.1	9	10.1	3.2	3.65714	3.44286	3.21429	0			1	19	6	137	3	59	3	71	23.6667	9
5004	C57BL6/N	Total Western Diet	F	No Sx	3	4	35.1		36.6	33	34.6	37.8	35.4	36.8	37.1			37.9	-2.1	0.3	1.7	2	0.0569801	0.8	0.0215633	26.3	22.7	24.6	23.6	20	8.5	11.5	3.75714	3.24286	3.51429	3.37143	4	144	36	3	63	2	39	3	44	12	250	20.8333	6
5007	C57BL6/N	Total Western Diet	F	No Sx	3	4	30.4		29.7	28	28.1	28.9	28.5	30.9	30.6			30.8	-2.4	-1.9	0.5	0.2	0.00657895	0.2	0.00653595	13.9	23.8	25.2	26.1	16.8	5.7	11.1	1.98571	3.4	3.6	3.72857	2	58	29	0		1	16	1	13	3	45	15	2
5008	C57BL6/N	Total Western Diet	F	No Sx	3	4	28.5		30.1	28.1	27.7	28.3	27.4	29.6	28.8			28.7	-0.4	-1.1	1.1	0.3	0.0105263	-0.1	-0.00347222	20.1	21.7	25.4	23.3	19.2	9.7	9.5	2.87143	3.1	3.62857	3.32857	1	15	15	2	29	1	15	2	14	3	39	13	5
5026	C57BL6/N	Total Western Diet	F	No Sx	3	4	37.3			37.9			40.4	38.2	38	38.9	38	36.7	0.6	3.1	0.9	0.7	0.0187668	-1.3	-0.0342105	38.6	27.8	22	22.4	28.4	19.4	9	5.51429	3.97143	3.14286	3.2	7	191	27.2857							5	70	14	3
5027	C57BL6/N	Total Western Diet	F	No Sx	3	4	33.9			34.6			32.8	32.6	32.8	32.1	32.6	33.1	0.7	-1.1	-1.3	-1.1	-0.0324484	0.3	0.00914634	30.8	22.6	26.5	19.6	33.5	24.1	9.4	4.4	3.22857	3.78571	2.8	11	335	30.4545							4	41	10.25	18
5054	C57BL6/N	Total Western Diet	F	No Sx	3	4	35			35			36	35.2	34.7	36.8	36.7	37.6	0	1	0.2	-0.3	-0.00857143	2.9	0.0835735	24.4	23	20.2	22	25.8	13.5	12.3	3.48571	3.28571	2.88571	3.14286	2	80	40							4	66	16.5	2
5055	C57BL6/N	Total Western Diet	F	No Sx	3	4
5046	C57BL6/N	Total Western Diet	F	No Sx	3	4	30.7			31.9			28.5	30.2	33.5	33.6	34.1	34.1	1.2		-0.5	2.8	0.0912052	0.6	0.0179104	24.3	35.8	21.8	24.5	32.4	20.5	11.9	3.47143		3.11429	3.5	0									2	27	13.5	2
5011	C57BL6/N	Total Western Diet	F	Sham	3	5	28.4			28.2			26.6	28.8	29	28.2		28.2	-0.2	-1.8	0.4	0.6	0.0211268	-0.8	-0.0275862	25.4	21.5	22.2	19.3	51.9	45.3	6.6	3.62857	3.07143	3.17143	2.75714	6	196	32.6667							9	83	9.22222	6
5015	C57BL6/N	Total Western Diet	F	Sham	3	5	28.4			27.2			27.4	27.8	28.4			27.5	-1.2	-1	-0.6	0	0	-0.9	-0.0316901	20.7	25.1	23.4	17.7	32.9	25.6	7.3	2.95714	3.58571	3.34286	2.52857	5	142	28.4							6	39	6.5	7
5019	C57BL6/N	Total Western Diet	F	Sham	3	5	33			33.9			32.8	35	33	31.5	29.8	31	0.9	-0.2	2	0	0	-2	-0.0606061	25.8	19.5	20.8	17.9	22.7	20	2.7	3.68571	2.78571	2.97143	2.55714	6	168	28							5	43	8.6	4
5030	C57BL6/N	Total Western Diet	F	Sham	3	5	28																														7	218	31.1429
5035	C57BL6/N	Total Western Diet	F	Sham	3	5	33.1			34.1			31.4	31	29.8	27.7	27.5	29.8	1	-1.7	-2.1	-3.3	-0.0996979	0	0	25.4	26.8	21.3			9.3		3.62857	3.82857	3.04286		5	285	57										5
5038	C57BL6/N	Total Western Diet	F	Sham	3	5	28.2			28.1			28.3	28.6	29.1	28.7	27.5	29.3	-0.1	0.1	0.4	0.9	0.0319149	0.2	0.00687285	18.8	25.2	27.4	19.9	21.4	12.3	9.1	2.68571	3.6	3.91429	2.84286	2	98	49							3	51	17	2
5050	C57BL6/N	Total Western Diet	F	Sham	3	5	38.9			37.5			35.9	36.3	36.8	35.4	33.3	33.5	-1.4	-3	-2.6	-2.1	-0.0539846	-3.3	-0.0896739	24.8	18.8	20.5	21.2	20.2	18.2	2	3.54286	2.68571	2.92857	3.02857	0									5	41.3	8.26	3
5047	C57BL6/N	Total Western Diet	F	Sham	3	5	29.8			26.6			27.1	27.4	27.7	26.3	26.3	27.3	-3.2	-2.7	-2.4	-2.1	-0.0704698	-0.4	-0.0144404	16.9	22	22.7	21.4	19.7	13.1	6.6	2.41429	3.14286	3.24286	3.05714	0									1	5	5	2
5012	C57BL6/N	Total Western Diet	F	MI	3	6	31.6			30.9			30.1	29.3	30.4	28.8		28.9	-0.7	-1.5	-2.3	-1.2	-0.0379747	-1.5	-0.0493421	24.9	21.6	23.2	20.2	23.4	20.1	3.3	3.55714	3.08571	3.31429	2.88571	5	144	28.8							5	36	7.2	9
5016	C57BL6/N	Total Western Diet	F	MI	3	6	28			31.3			29.9	31.6	32				3.3	1.9	3.6	4	0.142857			27.1	26	23.9	22	30.1			3.87143	3.71429	3.41429	3.14286	6	206	34.3333							4	24	6
5020	C57BL6/N	Total Western Diet	F	MI	3	6	28.4			29.1			28.5	28.8	28	26.8	26.8	27.5	0.7	0.1	0.4	-0.4	-0.0140845	-0.5	-0.0178571	32.2	24.1	22	22.4	37.5	31.6	5.9	4.6	3.44286	3.14286	3.2	7	177	25.2857							4	30	7.5	7
5024	C57BL6/N	Total Western Diet	F	MI	3	6	30.2			30.9			30.3	30.3	30.2				0.7	0.1	0.1	0	0			32	18.2	20					4.57143	2.6	2.85714		3	113	37.6667							1	11	11
5023	C57BL6/N	Total Western Diet	F	MI	3	6	35.5			34.4			33.4	33.2	32.3	29.8	28.6	27.7	-1.1	-2.1	-2.3	-3.2	-0.0901408	-4.6	-0.142415	24.9	18.9	18.7	27	51.7	50.9	0.8	3.55714	2.7	2.67143	3.85714	4	168	42							3	33	11	1
5031	C57BL6/N	Total Western Diet	F	MI	3	6	31			34.7			34.5	35.6	34.6	30.1	29.6	28.6	3.7	3.5	4.6	3.6	0.116129	-6	-0.17341	32.9	34.1	19.9	30.2	32.3	25.6	6.7	4.7	4.87143	2.84286	4.31429	0									4	29	7.25	3
5034	C57BL6/N	Total Western Diet	F	MI	3	6	29.6			29.6			30.9	33	31.2	30.4	28.3	28.6	0	1.3	3.4	1.6	0.0540541	-2.6	-0.0833333	23.1	29.4	20			17.3		3.3	4.2	2.85714		5	91	18.2										4
5039	C57BL6/N	Total Western Diet	F	MI	3	6	30.3			28.9			29	29.9	29.8	28.4	26.9	26.3	-1.4	-1.3	-0.4	-0.5	-0.0165017	-3.5	-0.11745	15.6	22.8	25.2	18.8	19.2	17.2	2	2.22857	3.25714	3.6	2.68571	3	97	32.3333							3	27	9	1
5042	C57BL6/N	Total Western Diet	F	MI	3	6	28			26.8			27.8	29.2	29.9	27.5	27.3	27.9	-1.2	-0.2	1.2	1.9	0.0678571	-2	-0.0668896	20.5	24.7	25.4	22.1	21	16.9	4.1	2.92857	3.52857	3.62857	3.15714	2	68	34							4	123	30.75	5
5043	C57BL6/N	Total Western Diet	F	MI	3	6	30.6			29.2			31.9	34.3	34.6				-1.4	1.3	3.7	4	0.130719			22.5	28.2	31.5	24.2				3.21429	4.02857	4.5	3.45714	3	108	36							2	25	12.5
5051	C57BL6/N	Total Western Diet	F	MI	3	6	34			32.8			33.2	33	33.6	31.5	30.7	30.7	-1.2	-0.8	-1	-0.4	-0.0117647	-2.9	-0.0863095	24.7	22.6	21.9	24.3	20.2	17.7	2.5	3.52857	3.22857	3.12857	3.47143	4	112	28							1	4	4	2
						Group #	Weight at start of Diet (day 1)	Weight Day 3	Weight Day 5	Weight Day 8	Weight Day 10	Weight Day12	Weight Day15	Weight Day 22	Weight at Surgery (Sx)	Weight Day Sx+1	Weight Day Sx+2	Weight Day Sx+3	ΔWeight Day 8 (g)	ΔWeight Day 15 (g)	ΔWeight Day 22 (g)	ΔWeight Day 28 (g)	Weight Change from start of diet (%)	Weight Change Since Sx (g)	Weight Change Since Sx (%)	Food Consumed Week 1	Food Consumed Week 2	Food Consumed Week 3	Food Consumed Week 4	Food Weight Day Surgery	Food Weight Sacrifice	Food eaten after surgery (g)	Avg Food/day Week 1	Avg Food/day Week 2	Avg Food/day Week 3	Avg Food/day Week 4	#Fecal Pellets Day 1	Weight Fecal Pellets Day 1 (mg)	fecal pellet weight (HD)	#Fecal Pellets Day 8	Weight Fecal Pellets Day 8 (mg)	#Fecal Pellets Day 15	Weight Fecal Pellets Day 15 (mg)	#Fecal Pellets Day 22	Weight Fecal Pellets Day 22 (mg)	#Fecal Pellets Surgery Day	Weight Fecal Pellets D0 (TWD (mg)	fecal pellet weight (TWD)	#Fecal Pellets Sacrifice D+3
						1	35.5	#DIV/0!	35.075	37.3857	34.725	35.7	37.6857	37.5	37.9429	41.4333	40.6	37.8857	1.88571	2.18571	2	2.44286	0.0747566	-0.0571429	-0.000339338	22.7714	21.3	20.8571	20.6714	23.3143	15.5429	7.77143	3.25306	3.04286	2.97959	2.95306	5.42857	148	28.4912	1.25	46	2.25	49.5	2.25	37	2	38	17.4167	2.71429
						2	33.35	#DIV/0!	#DIV/0!	35.7	#DIV/0!	#DIV/0!	35.8	36.5625	35.775	34.1	33.0286	32.9	2.35	2.45	3.2125	2.425	0.0741047	-2.875	-0.0805499	25.9375	21.3125	18.925	19.3614	30.2429	33.9125	2.85714	3.70536	3.04464	2.70357	2.76592	4	107.778	26.9667	#DIV/0!	#DIV/0!	#DIV/0!	#DIV/0!	#DIV/0!	#DIV/0!	4.25	43.1714	8.63452	3.5
						3	33.6818	#DIV/0!	#DIV/0!	36.1091	#DIV/0!	#DIV/0!	37.0909	37.2182	37.6182	34.8286	32.5167	32.5	2.42727	3.40909	3.53636	3.93636	0.120225	-4.47143	-0.12048	25.1545	23.2182	17.6727	19.1556	46.9778	49	1.11429	3.59351	3.31688	2.52468	2.73651	3.90909	111.364	27.4091	#DIV/0!	#DIV/0!	#DIV/0!	#DIV/0!	#DIV/0!	#DIV/0!	2.7	31.2	10.6833	2.28571
						4	32.55	#DIV/0!	31.25	32.1	29.675	31.45	32.3875	33.075	33.35	35.35	35.35	33.9125	-0.45	0.128571	0.525	0.8	0.0255068	0.5625	0.0170238	25.1	25.375	23.725	23	24.4	13.8	10.6	3.58571	3.41224	3.38929	3.28571	3.375	137.167	29.6234	1.5	37	2.5	51.75	2.25	32.5	4.5	76.125	15.8438	5.875
						5	30.975	#DIV/0!	#DIV/0!	30.8	#DIV/0!	#DIV/0!	29.9286	30.7	30.5429	29.6333	28.88	29.5143	-0.6	-1.47143	-0.7	-0.857143	-0.0244444	-1.02857	-0.0310177	22.5429	22.7	22.6143	19.5667	28.1333	20.5429	5.71667	3.22041	3.24286	3.23061	2.79524	3.875	184.5	37.7016	#DIV/0!	#DIV/0!	#DIV/0!	#DIV/0!	#DIV/0!	#DIV/0!	4.83333	43.7167	9.09704	4.14286
						6	30.6545	#DIV/0!	#DIV/0!	30.7818	#DIV/0!	#DIV/0!	30.8636	31.6545	31.5091	29.1625	28.3143	28.275	0.127273	0.209091	1	0.854545	0.0310136	-2.95	-0.0921258	25.4909	24.6	22.8818	23.4667	29.425	24.6625	3.61429	3.64156	3.51429	3.26883	3.35238	3.81818	128.4	31.6619	#DIV/0!	#DIV/0!	#DIV/0!	#DIV/0!	#DIV/0!	#DIV/0!	3.1	34.2	10.62	4
							34.0692	#DIV/0!	35.075	36.3269	34.725	35.7	36.8538	37.0923	37.1385	35.6056	34.2563	34.3591	2.25769	2.78462	3.02308	3.06923	0.0937927	-2.48636	-0.0677334	24.7538	22.1154	18.9154	19.6796	34.6826	33.5696	3.91429	3.53626	3.15934	2.7022	2.81137	4.33333	119.667	27.5422	1.25	46	2.25	49.5	2.25	37	3	36.6174	11.8163	2.86364
							31.3111	#DIV/0!	31.25	31.1923	29.675	31.45	31.0808	31.8346	31.8154	30.6944	30.25	30.613	-0.246154	-0.284	0.396154	0.376923	0.0143882	-1.14348	-0.0355626	24.5769	24.3269	23.0692	22.287	27.2455	19.6304	6.87619	3.51099	3.40971	3.2956	3.18385	3.7037	146.091	32.7531	1.5	37	2.5	51.75	2.25	32.5	4	50.5542	11.9805	4.69565
						1	4.65797	#DIV/0!	4.32618	4.42095	3.91354	4.21189	4.3941	3.7855	4.20787	2.45832	2.95466	3.85029	2.19426	2.69656	2.83843	3.16799	0.0951957	0.950188	0.0253311	4.51247	2.58715	2.65321	3.23044	10.3694	11.5399	1.97038	0.644638	0.369593	0.37903	0.461491	2.87849	63.8201	5.01945	1.5	25.4558	1.25831	47	2.06155	50.6952	1.1547	13.7113	6.23053	1.25357
						2	3.50714	#DIV/0!	#DIV/0!	3.83592	#DIV/0!	#DIV/0!	3.49694	2.50539	3.35165	3.49735	3.39495	3.20491	1.16619	0.547723	1.26766	0.506388	0.0212741	0.645313	0.0176735	3.59203	2.63896	1.89114	4.44257	14.4165	22.7238	1.00971	0.513147	0.376994	0.270164	0.634653	1.22474	43.2573	8.30445	#DIV/0!	#DIV/0!	#DIV/0!	#DIV/0!	#DIV/0!	#DIV/0!	2.65922	24.4023	2.12477	1.77281
						3	3.25724	#DIV/0!	#DIV/0!	2.83953	#DIV/0!	#DIV/0!	3.07261	3.43156	2.88819	2.96013	2.44983	2.43105	0.849813	1.05684	1.6089	1.89804	0.0639725	1.30092	0.0323658	2.65796	2.81561	2.73682	2.75459	36.6455	38.0492	0.78619	0.379708	0.402229	0.390974	0.393513	1.70027	57.2263	7.10806	#DIV/0!	#DIV/0!	#DIV/0!	#DIV/0!	#DIV/0!	#DIV/0!	1.05935	25.2138	5.16006	0.48795
						4	3.1767	#DIV/0!	3.62261	3.71099	3.2928	4.36539	4.57991	3.24819	3.16905	3.073	2.44745	3.31897	1.3331	1.68198	1.03475	1.30274	0.0409111	1.19036	0.033797	7.31964	4.64597	2.16118	1.90788	6.51394	6.71863	1.25925	1.04566	0.30242	0.308741	0.272554	3.85218	115.363	8.58747	1.29099	23.0651	2.38048	57.9044	0.957427	22.7816	3.16228	72.104	4.39977	5.48862
						5	3.82874	#DIV/0!	#DIV/0!	4.28252	#DIV/0!	#DIV/0!	3.51649	3.58841	3.23721	3.30192	2.77705	2.19502	1.47083	1.17716	1.74069	1.61952	0.0501701	1.23385	0.0341586	3.68051	3.0605	2.3519	1.57945	12.6214	12.2067	2.7723	0.525788	0.437214	0.335986	0.225636	2.79987	64.6769	12.24	#DIV/0!	#DIV/0!	#DIV/0!	#DIV/0!	#DIV/0!	#DIV/0!	2.71416	24.9952	4.17014	1.9518
						6	2.37292	#DIV/0!	#DIV/0!	2.42768	#DIV/0!	#DIV/0!	2.15558	2.30667	2.12624	1.57384	1.45766	1.27923	1.8407	1.66761	2.48435	2.3526	0.0762261	1.75092	0.0505283	5.32531	4.67076	3.6312	3.47599	11.1293	11.8132	2.11536	0.760758	0.667251	0.518743	0.49657	1.94001	43.6532	6.81734	#DIV/0!	#DIV/0!	#DIV/0!	#DIV/0!	#DIV/0!	#DIV/0!	1.37032	32.7034	7.52493	2.87849
							3.70133	#DIV/0!	4.32618	3.53503	3.91354	4.21189	3.52253	3.17023	3.40718	4.01856	4.21157	3.93152	1.37089	1.60741	1.95945	2.12015	0.0668697	2.05387	0.0555941	3.59791	2.76676	2.72436	3.38312	26.1451	29.1768	3.16201	0.513988	0.395251	0.389195	0.483303	1.98068	55.4027	6.84331	1.5	25.4558	1.25831	47	2.06155	50.6952	1.91485	22.1975	5.77104	1.3556
							3.08524	#DIV/0!	3.62261	3.31601	3.2928	4.36539	3.41151	3.00665	2.89547	3.53478	3.6626	3.41618	1.57537	1.66875	1.9995	1.97551	0.0630897	2.02256	0.060577	5.58658	4.25954	2.84967	2.98181	9.92365	11.0108	3.67327	0.798082	0.518939	0.407096	0.425973	2.75702	74.6636	9.13836	1.29099	23.0651	2.38048	57.9044	0.957427	22.7816	2.44949	49.9253	6.32411	3.74694
						1	7	0	4	7	4	4	7	7	7	3	3	7	7	7	7	7	7	7	7	7	7	7	7	7	7	7	7	7	7	7	7	7	7	4	2	4	4	4	4	7	6	6	7
						2	8	0	0	8	0	0	8	8	8	8	7	8	8	8	8	8	8	8	8	8	8	8	7	7	8	7	8	8	8	7	9	9	9	0	0	0	0	0	0	8	7	7	8
						3	11	0	0	11	0	0	11	11	11	7	6	7	11	11	11	11	11	7	7	11	11	11	9	9	8	7	11	11	11	9	11	11	11	0	0	0	0	0	0	10	10	10	7
						4	8	0	4	8	4	4	8	8	8	4	4	8	8	7	8	8	8	8	8	8	8	8	8	8	8	8	8	7	8	8	8	6	6	4	3	4	4	4	4	8	8	8	8
						5	8	0	0	7	0	0	7	7	7	6	5	7	7	7	7	7	7	7	7	7	7	7	6	6	7	6	7	7	7	6	8	6	6	0	0	0	0	0	0	6	6	6	7
						6	11	0	0	11	0	0	11	11	11	8	7	8	11	11	11	11	11	8	8	11	11	11	9	8	8	7	11	11	11	9	11	10	10	0	0	0	0	0	0	10	10	10	8
							26	0	4	26	4	4	26	26	26	18	16	22	26	26	26	26	26	22	22	26	26	26	23	23	23	21	26	26	26	23	27	27	27	4	2	4	4	4	4	25	23	23	22
							27	0	4	26	4	4	26	26	26	18	16	23	26	25	26	26	26	23	23	26	26	26	23	22	23	21	26	25	26	23	27	22	22	4	3	4	4	4	4	24	24	24	23
						1	1.76055	#DIV/0!	2.16309	1.67096	1.95677	2.10594	1.66081	1.43078	1.59043	1.41931	1.70587	1.45527	0.829351	1.0192	1.07282	1.19739	0.0359806	0.359137	0.00957425	1.70555	0.97785	1.00282	1.22099	3.91927	4.36168	0.744732	0.24365	0.139693	0.14326	0.174427	1.08797	24.1217	1.89717	0.75	18	0.629153	23.5	1.03078	25.3476	0.436436	5.59762	2.5436	0.473804
						2	1.23996	#DIV/0!	#DIV/0!	1.3562	#DIV/0!	#DIV/0!	1.23635	0.885788	1.18499	1.2365	1.28317	1.13311	0.412311	0.193649	0.448186	0.179035	0.00752153	0.228153	0.00624851	1.26997	0.933013	0.668621	1.67913	5.44893	8.03407	0.381636	0.181425	0.133288	0.0955172	0.239876	0.408248	14.4191	2.76815	#DIV/0!	#DIV/0!	#DIV/0!	#DIV/0!	#DIV/0!	#DIV/0!	0.940175	9.2232	0.803087	0.626783
						3	0.982096	#DIV/0!	#DIV/0!	0.856149	#DIV/0!	#DIV/0!	0.926426	1.03466	0.870822	1.11882	1.00014	0.91885	0.256228	0.318649	0.4851	0.57228	0.0192884	0.4917	0.0122331	0.801404	0.848937	0.825182	0.918197	12.2152	13.4524	0.297152	0.114486	0.121277	0.117883	0.131171	0.51265	17.2544	2.14316	#DIV/0!	#DIV/0!	#DIV/0!	#DIV/0!	#DIV/0!	#DIV/0!	0.334996	7.97329	1.63175	0.184428
						4	1.12313	#DIV/0!	1.81131	1.31203	1.6464	2.1827	1.61924	1.14841	1.12043	1.5365	1.22372	1.17343	0.47132	0.635728	0.365841	0.46059	0.0144643	0.420857	0.0119491	2.58788	1.6426	0.764094	0.674537	2.30303	2.37539	0.445213	0.369698	0.114304	0.109156	0.0963624	1.36195	47.0967	3.50582	0.645497	13.3167	1.19024	28.9522	0.478714	11.3908	1.11803	25.4926	1.55556	1.94052
						5	1.35367	#DIV/0!	#DIV/0!	1.61864	#DIV/0!	#DIV/0!	1.32911	1.35629	1.22355	1.348	1.24193	0.829638	0.555921	0.444926	0.657919	0.612122	0.0189625	0.466351	0.0129107	1.3911	1.15676	0.888934	0.644808	5.15265	4.61369	1.13179	0.198729	0.165252	0.126991	0.0921155	0.989904	26.4042	4.99697	#DIV/0!	#DIV/0!	#DIV/0!	#DIV/0!	#DIV/0!	#DIV/0!	1.10805	10.2043	1.70245	0.737711
						6	0.715461	#DIV/0!	#DIV/0!	0.731973	#DIV/0!	#DIV/0!	0.649933	0.695487	0.641086	0.556436	0.550942	0.452276	0.554992	0.502802	0.74906	0.709336	0.022983	0.619043	0.0178644	1.60564	1.40829	1.09485	1.15866	3.93481	4.17659	0.799532	0.229377	0.201184	0.156407	0.165523	0.584935	13.8043	2.15583	#DIV/0!	#DIV/0!	#DIV/0!	#DIV/0!	#DIV/0!	#DIV/0!	0.433333	10.3417	2.37959	1.0177
							0.72589	#DIV/0!	2.16309	0.693277	1.95677	2.10594	0.690824	0.621733	0.668203	0.947183	1.05289	0.838202	0.268854	0.315238	0.38428	0.415795	0.0131142	0.437886	0.0118527	0.705609	0.542606	0.534292	0.70543	5.45163	6.08378	0.690006	0.100801	0.0775151	0.0763274	0.100776	0.381181	10.6623	1.317	0.75	18	0.629153	23.5	1.03078	25.3476	0.382971	4.62851	1.20335	0.289016
							0.593755	#DIV/0!	1.81131	0.650324	1.6464	2.1827	0.669053	0.589653	0.567849	0.833156	0.915651	0.712322	0.308955	0.33375	0.392133	0.38743	0.0123729	0.421733	0.0126312	1.09562	0.835364	0.558866	0.62175	2.11573	2.2959	0.801573	0.156517	0.103788	0.079838	0.0888215	0.530588	15.9183	1.9483	0.645497	13.3167	1.19024	28.9522	0.478714	11.3908	0.5	10.191	1.2909	0.78129
																																							FP wt - HD							FP wt - TWD		FP wt - HD	FP wt - TWD
																																							29.6							26		36	23.6667
																																							24.4							13.5		29	20.8333
																																							23.1429							15.6667		15	15
																																							37.25							23		27.2857	13
																																							24.5455							17.3333		30.4545	14
																																							28.5							9		40	10.25
																																							32							14.3333		32.6667	16.5
																																							36.75							12.6667		28.4	27
																																							41							24.25		28	20.0444
																																							24.6667							8.25		31.1429	16.1667
																																							27.2							3		57	28.5
																																							16.75							7.66667		49	15.8
																																							21										6
																																							33.3333										4.88889
																																							20										31.5
																																							22										10
																														M No Sx D0	M Sh D0	M SH D3	M NoSx D3	M MI D0	M MI D3
																														14.3	6.1	8	14.3	9	12.7
																														12.7	11.7	9.8	12.7	18	17
																														24.3	9.4	12	24.3	5.5	5
																														8.3	10.5	14	8.3	7	11
																														3	7.3	13	3	4.5	15
																														7.7	9.2	7.8	7.7	11.5	8.3
																															6.3	15		12	14.5
																																		19.7
																																		13
																																		6.7
																														F No Sx D0	F Sh D0	F SH D3	F NoSx D3	F MI D0	F MI D3
																														23.7	9.2	19.3	20.4	7.2	6.8
																														20.8	6.5	9.9	16.2	6	12.4
																														15	8.6	11.5	28.5	7.5	9
																														13	17	14	15.8	11	9.3
																														10.25	8.26	12	6	11	14.75
																														16.5	5	15.7	4.9	7.25	8
																														13.5		18		9	13.8
																																	10	12.5	12
																																		4
[truncated: 42 more columns]

## Sheet: SRM-TWD-Score
FULL SRM									SURGERY / TREATMENT				APPEARANCE							PHYSIOLOGY														BEHAVIOUR			ACTIVITY / MOBILITY				Score Summary Sx	Score Summary Sx +1	Score Summary Sx +2	Score Summary Sx +3		Adjusted Score Summary Sx	Adjusted Score Summary Sx +1	Adjusted Score Summary Sx +2	Adjusted Score Summary Sx +3
	ID	BW @ Diet Start (g)	BW @ Sx (g)	Diet Start date	Surgery date	EUTH date	Analysis date	Day	Blood loss	Fluids post-op	Incubation post-op	Suture intactness	Eyes	Eye discharge	Skin colour	Coat appearance	Body condition score	Posture	Mouse grimace scale	BW (g)	%BW change from MI	%BW change score	Wound healing	Body temperature (°C)	Body temperature score	# Fecal pellets (in 15 mins)	# Fecal pallets score	Fecal pellet quality	Fecal pellet qualtiy score	Fecal pelled mg/pellet	Fecal pellet mg/pellet - score	Food consumed since Sx (g)	Food consumed score	Eye grooming post op	Vocalization	Nestlet building/integration	Post-anesthesia mobility	Mobility (home)	Mobility (bucket)	Movement quality
No Sx Male	5001	41.4	39.6	2022-10-21	2022-11-21	2022-11-24	2022-11-24	Sx +3	0	0	0	0	0	0	0	0.5	0	0	0	39.9	0.757576	0	0	30.1	0	1	0	dry	1	53	0	9.4	0	0	0	0	0	0	0	0				1.5		0			0.075
	5002	36.1	35.4	2022-10-21	2022-11-21	2022-11-24	2022-11-24	Sx +3	0	0	0	0	0	0	0	0	0	0	0	34.5	-2.54237	0	0	29.3	0	3	0	normal	0	14.3333	0	6.8	0	0	0	0	0	0	0	0				0		0			0
	5005	28.9	30.7	2022-10-22	2022-11-22	2022-11-25	2022-11-25	Sx +3	0	0	0	0	0	0	0	0.5	0	0	0	31.5	2.60586	0	0	30.8	0	3	0	normal	0	12.6667	0	9.6	0	0	0	0	0	0	0	0				0.5		0			0.025
	5006	29.7	36.5	2022-10-22	2022-11-22	2022-11-25	2022-11-25	Sx +3	0	0	0	0	0	0	0	0	0	0	0	37.6	3.0137	0	0	31.2	0	4	0	normal	0	24.25	0	10.4	0	0	0	0	0	0	0	0				0		0			0
	5025	38	43.8	2022-11-21	2022-12-19	2022-12-22	2022-12-19	Sx	0	0	0	0	0	0	0	0	0	0	0	43.8	0	0	0	30.1	0	3	0	dry	0	17.3333	0			0	0	0	0	0	0	0	0					0
	5025	38	43.8	2022-11-21	2022-12-19	2022-12-22	2022-12-20	SX + 1				0	0	0	0	0	0	0	0	43	-1.82648	0	0	30.9	0									0	0	0		0	0	0		0					0
	5025	38	43.8	2022-11-21	2022-12-19	2022-12-22	2022-12-21	Sx + 2				0	0	0	0	0.5	0	0	0	43	-1.82648	0	0	31	0									0	0	0		0	0	0			0.5					0.0294118
	5025	38	43.8	2022-11-21	2022-12-19	2022-12-22	2022-12-22	Sx +3				0	0	0	0	0	0	0	0	42.6	-2.73973	0	0	30.7	0	4	0	dry	0	8.25	0.5	6	0	0	0	0		0	0	0				0.5					0.025
	5052	35.5	39	2023-02-06	2023-03-06	2023-03-09	2023-03-06	Sx	0	0	0	0	0	0	0	0	0	0	0	39	0	0	0	30	0	3	0	dry	0	9	0.5			0	0	0	0	0	0	0	0.5					0.02
	5052	35.5	39	2023-02-06	2023-03-06	2023-03-09	2023-03-07	SX + 1				0	0	0	0	0	0	0	0	38.6	-1.02564	0	0	29.7	0.5									0	0	0		0	0	0		0.5					0.0294118
	5052	35.5	39	2023-02-06	2023-03-06	2023-03-09	2023-03-08	Sx + 2				0	0	0	0	0	0	0	0	37.3	-4.35897	0	0	28.2	0.5									0	0	0		0	0	0			0.5					0.0294118
	5052	35.5	39	2023-02-06	2023-03-06	2023-03-09	2023-03-09	Sx +3				0	0	0	0	0	0	0	0	38	-2.5641	0	0	30	0	1	0	dry	1	3	1	5.5	0.5	0	0	0		0	0	0				2.5					0.125
	5053	38.9	40.6	2023-02-06	2023-03-06	2023-03-09	2023-03-06	Sx	0	0	0	0	0	0	0	0	0	0	0	40.6	0	0	0	29.8	0.5	0	1	none						0	0	0	0	0	0	0	1.5					0.06
	5053	38.9	40.6	2023-02-06	2023-03-06	2023-03-09	2023-03-07	SX + 1				0	0	0	0	0	0	0	0	42.7	5.17241	0	0	29.9	0									0	0	0		0	0	0		0					0
	5053	38.9	40.6	2023-02-06	2023-03-06	2023-03-09	2023-03-08	Sx + 2				0	0	0	0	0	0	0	0	41.5	2.21675	0	0	28.2	0.5									0	0	0		0	0	0			0.5					0.0294118
	5053	38.9	40.6	2023-02-06	2023-03-06	2023-03-09	2023-03-09	Sx +3				0	0	0	0	0.5	0	0	0	41.1	1.23153	0	0	30.2	0	3	0	dry	0	7.66667	0.5	6.7	0	0	0	0		0	0	0				1					0.05
																								30.0062						12.0625		7.77143
																								0.877473						6.62468		1.97038
SHAM Male
	5009	32.5	34.7	2022-11-07	2022-12-05	2022-12-08	2022-12-05	Sx	0	0	0	0	0	0	0	0.5	0	0	0	34.7	0	0	0	31.3	0	3	0	dry	1	6.06667	0.5			0	0	0	0	0	0	0	2					0.08
	5009
	5009
	5009	32.5	34.7	2022-11-07	2022-12-05	2022-12-08	2022-12-08	Sx +3				0	0	0	0	0.5	0	0	0	32.6	-6.05187	0.5	0	33.8	0	3	0	normal	0	33.3333	0				0			0	0	0				1					0.05
	5017	34.2	35.9	2022-11-14	2022-12-12	2022-12-15	2022-12-12	Sx	0	0	0	0	0	0	0	0	0	0	0	35.9	0	0	0	31.1	0	6	0	dry	0	11.6667	0			0	0	0	0	0	0	0	0					0
	5017	34.2	35.9	2022-11-14	2022-12-12	2022-12-15	2022-12-13	SX + 1				0	0	0	0.5	0	0	0	0	34.3	-4.45682	0	0.5	32.1	0									0	0	0		0	0	0		1					0.0588235
	5017	34.2	35.9	2022-11-14	2022-12-12	2022-12-15	2022-12-14	Sx + 2				0	0	0	0.5	0	0	0.5	0	32.8	-8.6351	0.5	0.5	29.8	0									0	0	0		0	0	0			2					0.117647
	5017	34.2	35.9	2022-11-14	2022-12-12	2022-12-15	2022-12-15	Sx +3				0	0	0	0.5	0	0	0	0	32.8	-8.6351	0.5	0.5	32	0	1	0	dry	0	8	0.5	2.5	1	0	0	0		0	0	0				3					0.15
	5021	37.1	40	2022-11-15	2022-12-13	2022-12-16	2022-12-13	Sx	0.5	0	0	0	0	0	0	0.5	0	0	0	40	0	0	0	30.7	0	8	0	dry	0	9.375	0.5			0	0	0	0	0	0	0	1.5					0.06
	5021	37.1	40	2022-11-15	2022-12-13	2022-12-16	2022-12-14	SX + 1				0.5	0	0	0	0	0	0	0	37.8	-5.5	0.5	0.5	31.4	0									0	0	0		0	0	0		1.5					0.0882353
	5021	37.1	40	2022-11-15	2022-12-13	2022-12-16	2022-12-15	Sx + 2				0.5	0	0	0	0	0	0	0	36.7	-8.25	0.5	0.5	29.6	0									0	0	0		0	0	0			1.5					0.0882353
	5021	37.1	40	2022-11-15	2022-12-13	2022-12-16	2022-12-16	Sx +3				0	0	0	0	0	0	0	0	36.9	-7.75	0.5	0	31.8	0	6	0	normal	0	9.83333	0.5	3.1	1	0	0	0		0	0	0				2					0.1
	5029	28.4	30.8	2022-12-19	2023-01-16	2023-01-19	2023-01-16	Sx	0	0	0	0	0	0	0.5	0.5	0	0	0	30.8	0	0	0	28.3	0.5	2	0	normal	0	10.5	0			0	0	0	0	0	0	0	1.5					0.06
	5029	28.4	30.8	2022-12-19	2023-01-16	2023-01-19	2023-01-17	SX + 1				0	0	0	0.5	0	0	0	0	28.8	-6.49351	0.5	0	26.8	1									0	0	0		0	0	0		2					0.117647
	5029	28.4	30.8	2022-12-19	2023-01-16	2023-01-19	2023-01-18	Sx + 2				0	0	0	0	0	0	0	0	28.4	-7.79221	0.5	0.5	31.5	0									0	0	0		0	0	0			1					0.0588235
	5029	28.4	30.8	2022-12-19	2023-01-16	2023-01-19	2023-01-19	Sx +3				0	0	0	0	0	0	0	0	28.6	-7.14286	0.5	0	31.4	0	2	0	normal	0	12	0	4	1	0	0	0		0	0	0				1.5					0.075
	5036	36.6	38.6	2023-01-02	2023-01-30	2023-02-02	2023-01-30	Sx	0	0	0	0	0	0	0	0.5	0	0	0	38.6	0	0	0	31.7	0	6	0	dry	0	7.33333	0.5			0	0	0	0	0	0	0	1					0.04
	5036	36.6	38.6	2023-01-02	2023-01-30	2023-02-02	2023-01-31	SX + 1				0	0	0	0	0	0	0	0	36.5	-5.44041	0.5	0	30.7	0									0	0	0		0	0	0		0.5					0.0294118
	5036	36.6	38.6	2023-01-02	2023-01-30	2023-02-02	2023-02-01	Sx + 2				0	0	0	0	0	0	0	0	35.3	-8.54922	0.5	0	28.2	0.5									0	0	0		0	0	0			1					0.0588235
	5036	36.6	38.6	2023-01-02	2023-01-30	2023-02-02	2023-02-02	Sx +3				0	0	0	0.5	0	0	0	0	34.6	-10.3627	1	0.5	30.7	0	4	0	dry	0	14	0	2.5	1	0	0	0		0	0	0				3					0.15
	5040	35.2	37.5	2023-01-03	2023-01-31	2023-02-03	2023-01-31	Sx	0	0	0	0	0	0	0	0.5	0	0	0	37.5	0	0	0.5	28.6	0.5	6	0	dry	0	9.16667	0.5			0	0	0	0	0	0	0	2					0.08
	5040	35.2	37.5	2023-01-03	2023-01-31	2023-02-03	2023-02-01	SX + 1				0	0	0	0.5	0	0	0	0	36.1	-3.73333	0	0.5	30.2	0									0	0	0		0	0	0		1					0.0588235
	5040	35.2	37.5	2023-01-03	2023-01-31	2023-02-03	2023-02-02	Sx + 2				0	0	0	0.5	0	0	0	0	34.7	-7.46667	0.5	0.5	30.3	0									0	0	0		0	0.5	0			2					0.117647
	5040	35.2	37.5	2023-01-03	2023-01-31	2023-02-03	2023-02-03	Sx +3				0	0	0	0.5	0	0	0	0	35	-6.66667	0.5	0.5	30.9	0	3	0	dry	0	13	0	4.3	0.5	0	0	0		0	0	0				2					0.1
	5044	27.9	31.2	2023-01-30	2023-02-27	2023-03-02	2023-02-27	Sx	0	0	0	0	0	0	0.5	0.5	0	0	0	31.2	0	0	0.5	30	0	0	1	none						1	0	1	0	0	0	0	4.5					0.18
	5044	27.9	31.2	2023-01-30	2023-02-27	2023-03-02	2023-02-28	SX + 1				0.5	0	0	0	0	0	0	0.5	28.7	-8.01282	0.5	0.5	30.5	0									0	0	0		0	0	0		2					0.117647
	5044	27.9	31.2	2023-01-30	2023-02-27	2023-03-02	2023-03-01	Sx + 2				0.5	0	0	0	0	0	0	0.5	28.3	-9.29487	0.5	0.5	29.9	0									0	0	0		0	0	0			2					0.117647
	5044	27.9	31.2	2023-01-30	2023-02-27	2023-03-02	2023-03-02	Sx +3				0.5	0	0	0	0	0	0	0	27.8	-10.8974	1	0	31.2	0	6	0	normal	0	7.83333	0.5	1.5	1	0	0	0		0	0	0				3					0.15
	5048	34.9	37.5	2023-01-31	2023-02-28	2023-03-03	2023-02-28	Sx	0.5	0	0	0	0	0	0	0.5	0	0	0	37.5	0	0	0	29.3	0.5	3	0	dry	0	6.33333	0.5			1	0	1	0	0	0	0	4					0.16
	5048	34.9	37.5	2023-01-31	2023-02-28	2023-03-03	2023-03-01	SX + 1				0	0	0	0	0	0	0.5	0.5	36.3	-3.2	0	0	30.1	0									0	0	0		0	0	0		1					0.0588235
	5048	34.9	37.5	2023-01-31	2023-02-28	2023-03-03	2023-03-02	Sx + 2				0	0	0	0	0	0	0.5	0.5	35	-6.66667	0.5	0	30.4	0									0	0	0		0	0.5	0			2					0.117647
	5048	34.9	37.5	2023-01-31	2023-02-28	2023-03-03	2023-03-03	Sx +3				0	0	0	0.5	0	0	0	0	34.9	-6.93333	0.5	0	30.6	0	3	0	normal	0	15	0	2.1	1	0	0	0		0	0	0				2					0.1
MI Male
	5010	31.9	39.7	2022-11-07	2022-12-05	2022-12-08	2022-12-05	Sx	0.5	0	0	0	0	0	0	0.5	0	0.5	0	39.7	0	0	0	29.1	0.5	4	0	dry	0	9	0.5			1	0	1	0	0	0	0.5	5					0.2
	5010
	5010
	5010	31.9	39.7	2022-11-07	2022-12-05	2022-12-08	2022-12-08	Sx +3				0	0	0	0.5	0.5	0	0.5	0	34.6	-12.8463	1	0	29.5	0.5	2	0	dry	0	12.65	0	0.1	1		0			0.5	0.5	0				5					0.25
	5013			2022-11-08	2022-12-06	2022-12-09		Sx																						18	0
	5013
	5013	38	40.5	2022-11-08	2022-12-06	2022-12-09	2022-12-08	Sx + 2				0	0	0	0.5	0.5	0	0	0	36.8	-9.1358	0.5	0	31.4	0										0			0		0			1.5					0.0882353
	5013	38	40.5	2022-11-08	2022-12-06	2022-12-09	2022-12-09	Sx +3				0	0	0	0.5	0.5	0	0.5	0	36.4	-10.1235	1	0	29.7	0.5	2	0	normal	0	17	0	1.2	1		0			0	0	0				4					0.2
	5018	35.6	37.8	2022-11-14	2022-12-12	2022-12-15	2022-12-12	Sx	0.5	0	0	0	0	0	0	0	0	0.5	0	37.8	0	0	0	30.7	0	2	0	dry	0	7	0.5			0	0	1	0	0	0	0.5	3					0.12
	5018	35.6	37.8	2022-11-14	2022-12-12	2022-12-15	2022-12-13	SX + 1				0	0	0	0	0.5	0	0.5	0	36.8	-2.6455	0	0	29.1	0.5									0	0	0.5		0.5	0.5	0.5		3.5					0.205882
	5018	35.6	37.8	2022-11-14	2022-12-12	2022-12-15	2022-12-14	Sx + 2				0	0	0	0.5	0	0	0.5	0	34.3	-9.25926	0.5	0	31.8	0									0	0	0.5		0	0	0			2					0.117647
	5018	35.6	37.8	2022-11-14	2022-12-12	2022-12-15	2022-12-15	Sx +3				0	0	0	0.5	0	0	0	0	33	-12.6984	1	0	Dead		2	0	dry	1	5	0.5	1.3	1	0	0	0.5		0	0	0.5				5					0.25
	5022	36	37.8	2022-11-15	2022-12-13	2022-12-16	2022-12-13	Sx	1	0	0	0	0	0	0.5	0.5	0	0.5	0	37.8	0	0	0	27.9	1	2	0	normal	0	4.5	0.5			0	0	1	0	0	0	0.5	5.5					0.22
	5022	36	37.8	2022-11-15	2022-12-13	2022-12-16	2022-12-14	SX + 1				0	0.5	0	0.5	1	0	1	0.5	36.8	-2.6455	0	0	22.9	1									1	0	1		1	1	1		9.5					0.558824
	5022	36	37.8	2022-11-15	2022-12-13	2022-12-16	2022-12-15	Sx + 2			1	0	0.5	0.5	0.5	0.5	0	1	0.5	35.8	-5.29101	0.5	0	22.6	1									1	0	1		1	1	1			11					0.647059
	5022	36	37.8	2022-11-15	2022-12-13	2022-12-16	2022-12-16	Sx +3
	5028	31.7	37.8	2022-12-19	2023-01-16	2023-01-19	2023-01-16	Sx	1	0	0	0	0	0	0.5	0.5	0	0	0	37.8	0	0	0	29	0	2	0	normal	0	11.5	0			0	0	1	0	0	0	0	3					0.12
	5028	31.7	37.8	2022-12-19	2023-01-16	2023-01-19	2023-01-17	SX + 1				1	0	0	0.5	0.5	0	0	0	35.5	-6.08466	0.5	0.5	30.7	0									0	0	1		0	0	0		4					0.235294
	5028	31.7	37.8	2022-12-19	2023-01-16	2023-01-19	2023-01-18	Sx + 2				0	0	0	0.5	0.5	0	0	0	33	-12.6984	1	0.5	30.2	0									0	0	0		0	0	0			2.5					0.147059
	5028	31.7	37.8	2022-12-19	2023-01-16	2023-01-19	2023-01-19	Sx +3				0	0	0	0.5	0.5	0	0.5	0	31	-17.9894	1	0.5	30	0	3	0	normal	0	11	0	0.2	1	0	0	0		0	0	0				4					0.2
	5033	28.9	33.5	2022-12-20	2023-01-17	2023-01-20	2023-01-17	Sx													-100								missing
	5033	28.9	33.5	2022-12-20	2023-01-17	2023-01-20	2023-01-18	SX + 1				0	0	0	0.5	0.5	0	0	0	31.6	-5.67164	0.5	0	30.4	0									0	0	0		0	0	0		1.5					0.0882353
	5033	28.9	33.5	2022-12-20	2023-01-17	2023-01-20	2023-01-19	Sx + 2				0	0	0	0.5	0	0	0.5	0	28.8	-14.0299	1	0	30.2	0									0	0	0		0	0	0			2					0.117647
	5033	28.9	33.5	2022-12-20	2023-01-17	2023-01-20	2023-01-20	Sx +3				0	0	0	0.5	0.5	0	0	0	29.1	-13.1343	1	0	30.9	0	2	0	normal	0	15	0	0	missing	0	0	0		0	0	0				2					0.1
	5037	32.5	35.4	2023-01-02	2023-01-30	2023-02-02	2023-01-30	Sx	0.5	0	0	0	0	0	0.5	0.5	0	0.5	0	35.4	0	0	0	28.7	0.5	2	0	normal	0	12	0			1	0	1	0.5	0	0	0	5					0.2
	5037	32.5	35.4	2023-01-02	2023-01-30	2023-02-02	2023-01-31	SX + 1				0	0	0	0.5	0.5	0	0.5	0	33.8	-4.51977	0	0	29.7	0.5									0	0	0		0	0	0		2					0.117647
	5037	32.5	35.4	2023-01-02	2023-01-30	2023-02-02	2023-02-01	Sx + 2				0.5	0	0	0.5	0.5	0	0.5	0	32	-9.60452	0.5	0.5	29.8	0.5									0	0	0		0	0.5	0			4					0.235294
	5037	32.5	35.4	2023-01-02	2023-01-30	2023-02-02	2023-02-02	Sx +3				0	0	0	0.5	0.5	0	0	0	32.2	-9.03955	0.5	0	31	0	3	0	dry	0	8.33333	0.5	1.5	1	0	0	0		0	0	0				3					0.15
	5041	34.4	38.5	2023-01-02	2023-01-30	2023-02-02	2023-01-30	Sx	0	0	0	0	0.5	0	0.5	1	0	0.5	0.5	38.5	0	0	0	24.1	1	3	0	normal	0	19.6667	0			1	0	1	0.5	0.5	0.5	0.5	8					0.32
	5041	34.4	38.5	2023-01-02	2023-01-30	2023-02-02	2023-01-31	SX + 1													-100
	5041	34.4	38.5	2023-01-02	2023-01-30	2023-02-02	2023-02-01	Sx + 2													-100
	5041	34.4	38.5	2023-01-02	2023-01-30	2023-02-02	2023-02-02	Sx +3													-100
	5045	32	34.1	2023-01-30	2023-02-27	2023-03-02	2023-02-27	Sx	0.5	0	0	0	0	0	0.5	0.5	0	0.5	0	34.1	0	0	0	30.1	0	2	0	dry	0	13	0			1	0	1	0	0	0	0	4					0.16
	5045	32	34.1	2023-01-30	2023-02-27	2023-03-02	2023-02-28	SX + 1				0	0	0	0.5	0	0	0.5	0	30.6	-10.2639	1	0	32.1	0									0	0	0		0	0	0		2					0.117647
	5045	32	34.1	2023-01-30	2023-02-27	2023-03-02	2023-03-01	Sx + 2				0	0	0	0.5	0	0	0.5	0.5	31.2	-8.5044	0.5	0	28.9	0.5									0	0	0		0.5	0.5	0			3.5					0.205882
	5045	32	34.1	2023-01-30	2023-02-27	2023-03-02	2023-03-02	Sx +3				0	0	0	0	0	0	0	0	31.2	-8.5044	0.5	0	32.1	0	2	0	normal	0	14.5	0	2.4	1	0	0	0		0	0	0				1.5					0.075
	5049	39.3	43.2	2023-01-31	2023-02-28	2023-03-03	2023-02-28	Sx	1	0	0	0	0	0	0.5	0.5	0	0	0	43.2	0	0	0	28.5	0.5	3	0	dry	1	6.66667	0.5			1	0	1	0	0	0	0	6					0.24
	5049	39.3	43.2	2023-01-31	2023-02-28	2023-03-03	2023-03-01	SX + 1													-100
	5049	39.3	43.2	2023-01-31	2023-02-28	2023-03-03	2023-03-02	Sx + 2													-100
	5049	39.3	43.2	2023-01-31	2023-02-28	2023-03-03	2023-03-03	Sx +3													-100
No Sx Female
	5003	29.5	31.3	2022-10-21	2022-11-21	2022-11-24	2022-11-24	Sx +3	0	0	0	0	0	0	0	0	0	0	0	32.4	3.51438	0	0	31.8	0	9	0	dry	0	20.0444	0	10.1	0	0	0	0	0	0	0	0				0					0
	5004	35.1	37.1	2022-10-21	2022-11-21	2022-11-24	2022-11-24	Sx +3	0	0	0	0	0	0	0	0	0	0	0	37.9	2.15633	0	0	31.1	0	6	0	normal	0	16.1667	0	11.5	0	0	0	0	0	0	0	0				0					0
	5007	30.4	30.6	2022-10-22	2022-11-22	2022-11-25	2022-11-25	Sx +3	0	0	0	0	0	0	0	0	0	0	0	30.8	0.653595	0	0	31.2	0	2	0	normal	0	28.5	0	11.1	0	0	0	0	0	0	0	0				0					0
	5008	28.5	28.8	2022-10-22	2022-11-22	2022-11-25	2022-11-25	Sx +3	0	0	0	0	0	0	0	0	0	0	0	28.7	-0.347222	0	0	29.8	0.5	5	0	dry	0	15.8	0	9.5	0	0	0	0	0	0	0	0				0.5					0.025
	5026	37.3	38	2022-11-21	2022-12-19	2022-12-22	2022-12-19	Sx	0	0	0	0	0	0	0	0	0	0	0	38	0	0	0	31.8	0	5	0	dry	0	14	0			0	0	0	0	0	0	0	0					0
	5026	37.3	38	2022-11-21	2022-12-19	2022-12-22	2022-12-20	SX + 1				0	0	0	0	0	0	0	0	38.9	2.36842	0	0	31.7	0									0	0	0		0	0	0		0					0
	5026	37.3	38	2022-11-21	2022-12-19	2022-12-22	2022-12-21	Sx + 2				0	0	0	0	0	0	0	0	38	0	0	0	31.8	0									0	0	0		0	0	0			0					0
	5026	37.3	38	2022-11-21	2022-12-19	2022-12-22	2022-12-22	Sx +3				0	0	0	0	0	0	0	0	36.7	-3.42105	0	0	31.2	0	3	0	dry	1	6	0.5	9	0.5	0	0	0		0	0	0				2					0.1
	5027	33.9	32.8	2022-11-21	2022-12-19	2022-12-22	2022-12-19	Sx	0	0	0	0	0	0	0	0	0	0	0	32.8	0	0	0	31.1	0	4	0	dry	0	10.25	0			0	0	0	0	0	0	0	0					0
	5027	33.9	32.8	2022-11-21	2022-12-19	2022-12-22	2022-12-20	SX + 1				0	0	0	0	0	0	0	0	32.1	-2.13415	0	0	31	0									0	0	0		0	0	0		0					0
	5027	33.9	32.8	2022-11-21	2022-12-19	2022-12-22	2022-12-21	Sx + 2				0	0	0	0	0	0	0	0	32.6	-0.609756	0	0	31.4	0									0	0	0		0	0	0			0					0
	5027	33.9	32.8	2022-11-21	2022-12-19	2022-12-22	2022-12-22	Sx +3				0	0	0	0	0	0	0	0	33.1	0.914634	0	0	31.8	0	18	0	dry	1	4.88889	1	9.4	0	0	0	0		0	0	0				2					0.1
	5054	35	34.7	2023-02-06	2023-03-06	2023-03-09	2023-03-06	Sx	0	0	0	0	0	0	0	0	0	0	0	34.7	0	0	0	30.6	0	4	0	dry	0	16.5	0			0	0	0	0	0	0	0	0					0
	5054	35	34.7	2023-02-06	2023-03-06	2023-03-09	2023-03-07	SX + 1				0	0	0	0	0.5	0	0	0	36.8	6.05187	0	0	31.3	0									0	0	0		0	0	0		0.5					0.0294118
	5054	35	34.7	2023-02-06	2023-03-06	2023-03-09	2023-03-08	Sx + 2				0	0	0	0	0.5	0	0	0	36.7	5.76369	0	0	29.1	0.5									0	0	0		0	0	0			1					0.0588235
	5054	35	34.7	2023-02-06	2023-03-06	2023-03-09	2023-03-09	Sx +3				0	0	0	0	0	0	0	0	37.6	8.35735	0	0	30.5	0	2	0	normal	0	31.5	0	12.3	0	0	0	0		0	0	0				0					0
	5046	30.7	33.5	2023-02-06	2023-03-06	2023-03-09	2023-03-06	Sx	0	0	0	0	0	0	0	0	0	0	0	33.5	0	0	0	31.3	0	2	0	dry	0	13.5	0			0	0	0	0	0	0	0	0					0
	5046	30.7	33.5	2023-02-06	2023-03-06	2023-03-09	2023-03-07	SX + 1				0	0	0	0	0	0	0	0	33.6	0.298507	0	0	31.9	0									0	0	0		0	0	0		0					0
	5046	30.7	33.5	2023-02-06	2023-03-06	2023-03-09	2023-03-08	Sx + 2				0	0	0	0	0	0	0	0	34.1	1.79104	0	0	30.3	0									0	0	0		0	0	0			0					0
	5046	30.7	33.5	2023-02-06	2023-03-06	2023-03-09	2023-03-09	Sx +3				0	0	0	0	0	0	0	0	34.1	1.79104	0	0	32.7	0	2	0	normal	0	10	0	11.9	0	0	0	0		0	0	0				0					0
																								29.8988						15.5958		10.6
																								0.813116								1.25925
SHAM Female
	5011	28.4	29	2022-11-07	2022-12-05	2022-12-08	2022-12-05	Sx	0	0	0	0	0	0	0	0	0	0	0	29	0	0	0	34.6	0	9	0	normal	0	9.22222	0.5			1	0	0	0	0	0	0	1.5					0.06
	5011							SX + 1
	5011							Sx + 2
	5011	28.4	29	2022-11-07	2022-12-05	2022-12-08	2022-12-08	Sx +3				0	0	0	0	0	0	0	0	28.2	-2.75862	0	0	31.9	0	6	0	normal	0	19.3333	0	6.6	1		0			0	0	0				1					0.05
	5015	28.4	28.4	2022-11-08	2022-12-06	2022-12-09		Sx																						6.5	0.5
	5015							SX + 1
	5015	28.4	28.4	2022-11-08	2022-12-06	2022-12-09	2022-12-08	Sx + 2				0	0	0	0	0	0	0	0	26.1	-8.09859	0.5	0	32.4	0										0			0		0			0.5					0.0294118
	5015	28.4	28.4	2022-11-08	2022-12-06	2022-12-09	2022-12-09	Sx +3				0.5	0	0	0	0	0	0	0	27.5	-3.16901	0	0	32.1	0	7	0	normal	0	9.85714	0.5	7.3	1		0			0	0	0				2					0.1
	5019	33	33	2022-11-14	2022-12-12	2022-12-15	2022-12-12	Sx	0	0	0	0	0	0	0	0.5	0	0	0	33	0	0	0	33.2	0	5	0	dry	0	8.6	0.5			0	0	0	0	0	0	0	1					0.04
	5019	33	33	2022-11-14	2022-12-12	2022-12-15	2022-12-13	SX + 1				0	0	0	0	0	0	0	0	31.5	-4.54545	0	0	31.5	0									0	0	0		0	0	0		0					0
	5019	33	33	2022-11-14	2022-12-12	2022-12-15	2022-12-14	Sx + 2				0	0	0	0	0.5	0	0	0	29.8	-9.69697	0.5	0	31.2	0									0	0	0		0	0	0			1					0.0588235
	5019	33	33	2022-11-14	2022-12-12	2022-12-15	2022-12-15	Sx +3				0	0	0	0.5	0	0	0	0	31	-6.06061	0.5	0.5	33.4	0	4	0	normal	0	11.5	0	2.7	1	0	0	0		0	0	0				2.5					0.125
	5035	33.1	29.8	2022-11-14	2022-12-12	2022-12-15	2022-12-12	Sx													-100								missing
	5035	33.1	29.8	2022-11-14	2022-12-12	2022-12-15	2022-12-13	SX + 1				0	0	0	0	0	0.5	0	0	27.7	-7.04698	0.5	0	31.1	0									0	0	0		0	0	0		1					0.0588235
	5035	33.1	29.8	2022-11-14	2022-12-12	2022-12-15	2022-12-14	Sx + 2				0	0	0	0	0	0.5	0	0	27.5	-7.71812	0.5	0	29.6	0.5									0	0	0		0	0	0			1.5					0.0882353
	5035	33.1	29.8	2022-11-14	2022-12-12	2022-12-15	2022-12-15	Sx +3				0	0	0	0	0	0	0	0	29.8	0	0	0	33.2	0	5	0	dry	0	14	0	0	missing	0	0	0		0	0	0				0					0
	5038	28.2	29.1	2023-01-02	2023-01-30	2023-02-02	2023-01-30	Sx	0	0	0	0	0	0	0.5	0.5	0	0.5	0	29.1	0	0	0	31.4	0	3	0	normal	0	17	0			1	0	0.5	0	0	0	0	3					0.12
	5038	28.2	29.1	2023-01-02	2023-01-30	2023-02-02	2023-01-31	SX + 1				0	0	0	0	0	0.5	0	0	28.7	-1.37457	0	0	30.8	0									0	0	0		0	0	0		0.5					0.0294118
	5038	28.2	29.1	2023-01-02	2023-01-30	2023-02-02	2023-02-01	Sx + 2				0	0	0	0.5	0	0	0.5	0	27.5	-5.49828	0.5	0	30.9	0									0	0	0		0	0.5	0			2					0.117647
	5038	28.2	29.1	2023-01-02	2023-01-30	2023-02-02	2023-02-02	Sx +3				0	0	0	0	0	0	0	0	29.3	0.687285	0	0	31	0	2	0	dry	0	12	0	9.1	0	0	0	0		0	0	0				0					0
	5047	29.8	27.7	2023-01-30	2023-02-27	2023-03-02	2023-02-27	Sx	0	0	0	0	0	0	0.5	0.5	0	0.5	0	27.7	0	0	0	30.9	0	1	0	dry	1	5	0.5			1	0	1	0	0	0	0	5					0.2
	5047	29.8	27.7	2023-01-30	2023-02-27	2023-03-02	2023-02-28	SX + 1				0	0	0	0	0	0	0	0	26.3	-5.05415	0.5	0	32.7	0									0	0	0		0	0	0		0.5					0.0294118
	5047	29.8	27.7	2023-01-30	2023-02-27	2023-03-02	2023-03-01	Sx + 2				0	0	0	0	0	0	0	0	26.3	-5.05415	0.5	0	31.9	0									0	0	0		0	0	0			0.5					0.0294118
	5047	29.8	27.7	2023-01-30	2023-02-27	2023-03-02	2023-03-02	Sx +3				0	0	0	0	0	0	0	0	27.3	-1.44404	0	0.5	33.4	0	2	0	normal	0	18	0	6.6	1	0	0	0		0	0	0				1.5					0.075
	5050	38.9	36.8	2023-01-31	2023-02-28	2023-03-03	2023-02-28	Sx	0	0	0	0	0	0	0	0.5	0	0	0	36.8	0	0	0	30.1	0	5	0	dry	0	8.26	0.5			1	0	1	0	0	0	0	3					0.12
	5050	38.9	36.8	2023-01-31	2023-02-28	2023-03-03	2023-03-01	SX + 1				0	0	0	0.5	0.5	0	0	0	35.4	-3.80435	0	0	31	0									0	0	0		0	0	0		1					0.0588235
	5050	38.9	36.8	2023-01-31	2023-02-28	2023-03-03	2023-03-02	Sx + 2				0	0	0	0	0	0	0.5	0.5	33.3	-9.51087	0.5	0	31.2	0									0	0	0		0	0	0			1.5					0.0882353
	5050	38.9	36.8	2023-01-31	2023-02-28	2023-03-03	2023-03-03	Sx +3				0	0	0	0.5	0	0	0	0	33.5	-8.96739	0.5	0	31.3	0	3	0	normal	0	15.6667	0	2	1	0	0	0		0	0	0				2					0.1
MI Female
	5012	31.6	30.4	2022-11-07	2022-12-05	2022-12-08	2022-12-05	Sx	0.5	0	0	0	0	0	0	0.5	0	0	0	30.4	0	0	0	32.3	0	5	0	dry	1	7.2	0.5			0	0	0.5	0	0	0	0	3					0.12
	5012
	5012
	5012	31.6	30.4	2022-11-07	2022-12-05	2022-12-08	2022-12-08	Sx +3				0	0	0	0.5	0	0	0	0	28.9	-4.93421	0	0.5	32.9	0	9	0	normal	0	6.77778	0.5	3.3	1		0			0	0	0				2.5					0.125
	5020	28.4	28	2022-11-14	2022-12-12	2022-12-15	2022-12-12	Sx	0.5	0	0	0	0	0	0	1	0	0	0	28	0	0	0	33	0	4	0	normal	0	7.5	0.5			0	0	0.5	0	0	0	0	2.5					0.1
	5020	28.4	28	2022-11-14	2022-12-12	2022-12-15	2022-12-13	SX + 1				0	0	0	0	0.5	0	0	0	26.8	-4.28571	0	0.5	31	0									0	0	0		0	0	0		1					0.0588235
	5020	28.4	28	2022-11-14	2022-12-12	2022-12-15	2022-12-14	Sx + 2				0	0	0	0	0.5	0.5	0.5	0	26.8	-4.28571	0	0.5	32.2	0									0	0	0		0	0	0			2					0.117647
	5020	28.4	28	2022-11-14	2022-12-12	2022-12-15	2022-12-15	Sx +3				0	0	0	0.5	0	0	0	0	27.5	-1.78571	0	0.5	31.6	0	7	0	normal	0	12.4286	0	5.9	1	0	0	0		0	0	0				2					0.1
	5023	35.5	32.3	2022-11-15	2022-12-13	2022-12-16	2022-12-13	Sx	0.5	0	0	0	0	0	0	0.5	0	0.5	0	32.3	0	0	0	28.7	0.5	3	0	dry	0	11	0			0	0	1	0	0	0	0	3					0.12
	5023	35.5	32.3	2022-11-15	2022-12-13	2022-12-16	2022-12-14	SX + 1				0	0	0	0.5	0.5	0	0	0	29.8	-7.73994	0.5	0	30.2	0									1	0	0.5		0.5	0	0.5		4					0.235294
	5023	35.5	32.3	2022-11-15	2022-12-13	2022-12-16	2022-12-15	Sx + 2				0	0	0	0	0.5	0.5	0.5	0	28.6	-11.4551	1	0	31.9	0									0	0	0		0	0	0			2.5					0.147059
	5023	35.5	32.3	2022-11-15	2022-12-13	2022-12-16	2022-12-16	Sx +3				0	0	0	0	0.5	0	0.5	0	27.7	-14.2415	1	0	33.2	0	1	0	dry	0	9	0.5	0.8	1	0	0	0		0	0	0.5				4					0.2
	5031	31	34.6	2022-12-19	2023-01-16	2023-01-19	2023-01-16	Sx	0	0	0	0	0	0	0.5	0.5	0	0	0	34.6	0	0	0	29.9	0	4	0	normal	0	7.25	0.5			0	0	0	0	0	0	0	1.5					0.06
	5031	31	34.6	2022-12-19	2023-01-16	2023-01-19	2023-01-17	SX + 1				0	0	0	0	0	0	0	0	34.4	-0.578035	0	0	30.1	0									0	0	0		0	0	0		0					0
	5031	31	34.6	2022-12-19	2023-01-16	2023-01-19	2023-01-18	Sx + 2				0	0	0	0	0	0	0	0	29.6	-14.4509	1	0	31.4	0									0	0	0		0	0	0.5			1.5					0.0882353
	5031	31	34.6	2022-12-19	2023-01-16	2023-01-19	2023-01-19	Sx +3				0	0	0	0.5	0	0.5	0	0	28.6	-17.341	1	0	30.7	0	3	0		0	7.33333	0.5	6.7	1	0	0	0		0	0	0.5				4					0.2
	5034	29.6	31.2	2022-12-20	2023-01-17	2023-01-20	2023-01-17	Sx													-100
	5034	29.6	31.2	2022-12-20	2023-01-17	2023-01-20	2023-01-18	SX + 1				0	0	0	0	0.5	0	0.5	0	30.4	-2.5641	0	0	31.9	0									1	0	0		0	0	0		2					0.117647
	5034	29.6	31.2	2022-12-20	2023-01-17	2023-01-20	2023-01-19	Sx + 2				0	0	0	0	0	0	0.5	0	28.3	-9.29487	0.5	0	31	0									0	0	0		0	0	0			1					0.0588235
	5034	29.6	31.2	2022-12-20	2023-01-17	2023-01-20	2023-01-20	Sx +3				0	0	0	0	0	0	0	0	28.6	-8.33333	0.5	0	30.9	0	4	0	normal	0	14.75	0	0	missing	0	0	0		0	0	0				0.5					0.025
	5039	30.3	29.8	2023-01-02	2023-01-30	2023-02-02	2023-01-30	Sx	0	0	0	0.5	0	0	0	0.5	0	0.5	0	29.8	0	0	0	30	0	3	0	dry	0	9	0.5			1	0	1	0	0	0	0	4					0.16
	5039	30.3	29.8	2023-01-02	2023-01-30	2023-02-02	2023-01-31	SX + 1				0.5	0	0	0.5	0.5	0	0.5	0	28.4	-4.69799	0	0	29.2	0.5									1	0	0.5		0	0	0.5		4.5					0.264706
	5039	30.3	29.8	2023-01-02	2023-01-30	2023-02-02	2023-02-01	Sx + 2				0	0	0	0	0.5	0	0.5	0	26.9	-9.73154	0.5	0	30.8	0									0	0	0		0	0	0			1.5					0.0882353
	5039	30.3	29.8	2023-01-02	2023-01-30	2023-02-02	2023-02-02	Sx +3				0	0	0	0.5	0.5	0	0.5	0	26.3	-11.745	1	0	31.3	0	1	0	normal	0	8	0.5	2	1	0	0	0		0	0	0				4					0.2
	5042	28	29.9	2023-01-02	2023-01-30	2023-02-02	2023-01-30	Sx	0.5	0	0	0	0	0	0.5	1	0	0.5	0	29.9	0	0	0	29.9	0	4	0	normal	0	30.75	0			1	0	1	0	0	0	0	4.5					0.18
	5042	28	29.9	2023-01-02	2023-01-30	2023-02-02	2023-01-31	SX + 1				0	0	0	0.5	0.5	0.5	0.5	0	27.5	-8.02676	0.5	0	31.2	0									0	0	1		0	0	0		3.5					0.205882
	5042	28	29.9	2023-01-02	2023-01-30	2023-02-02	2023-02-01	Sx + 2				0	0	0	0	0.5	0	0.5	0	27.3	-8.69565	0.5	0	31.9	0									0	0	0		0	0	0			1.5					0.0882353
	5042	28	29.9	2023-01-02	2023-01-30	2023-02-02	2023-02-02	Sx +3				0	0	0	0	0.5	0	0.5	0	27.9	-6.68896	0.5	0	31.5	0	5	0	dry	0	13.8	0	4.1	1	0	0	0		0	0	0				2.5					0.125
	5051	34	33.6	2023-01-31	2023-02-28	2023-03-03	2023-02-28	Sx	1	0	0	0	0	0	0	0.5	0	0.5	0	33.6	0	0	0	29.3	0.5	1	0	normal	0	4	0.5			1	0	1	0	0	0	0	5					0.2
	5051	34	33.6	2023-01-31	2023-02-28	2023-03-03	2023-03-01	SX + 1				0	0	0	0	0.5	0	0.5	0.5	31.5	-6.25	0.5	0	31.6	0									1	0	0.5		0	0	0		3.5					0.205882
	5051	34	33.6	2023-01-31	2023-02-28	2023-03-03	2023-03-02	Sx + 2				0	0	0	0	0.5	0	0.5	0.5	30.7	-8.63095	0.5	0	31.9	0									0	0	0		0	0	0			2					0.117647
	5051	34	33.6	2023-01-31	2023-02-28	2023-03-03	2023-03-03	Sx +3				0	0	0	0	0.5	0	0.5	0	30.7	-8.63095	0.5	0	33.9	0	2	0	normal	0	12	0	2.5	1	0	0	0		0	0	0				2.5					0.125
																							body temp	Male	Female
																							no Sx	30.1	31.8
																								29.3	31.1
																								30.8	31.2
																								31.2	29.8
																								30.1	31.8
																								30.9	31.7
																								31	31.8
																								30.7	31.2
																								30	31.1
																								29.7	31
																									31.4
																								30	31.8
																								29.8	30.6
																								29.9	31.3
																									29.1
																								30.2	30.5
																									31.3
																									31.9
																									30.3
																									32.7

## Sheet: SRM-TWD-Score_day by day
																						No Sx Female
SHAM Male		D0	D6	D24	D48	D72	D0	D6	D24	D48	D72												F 5003	0
	M 5009	0.0357143	0.0294118			0.0714286	0.0277778	0.263158			0.333333												F 5004	0							SHAM Female		D0	D6	D24	D48	D72	D0	D6	D24	D48	D72
	M 5017	0	0	0.0666667	0.125	0.147059	0			0.115385	0.266667												F 5007	0								F 5011	0	0.0588235			0.0666667	0	0.0882353			0.133333
	M 5021	0.0357143	0.0588235	0.1	0.09375	0.0882353	0.0277778	0.147059	0.233	0.125	0.21875												F 5008	0.0357143								F 5015	0		0.0384615	0.0384615	0.1	0	0.117647	0.0625	0.125	0.117647
	M 5029	0	0.0882353	0.133333	0.0625	0.0882353	0	0.294118	0.633	0.625													F 5026	0								F 5019	0	0.0294118	0.0625	0.0625	0.147059	0	0.176471	0.25	0.15625	0.205882
	M 5036	0	0.0294118	0.0333333	0.0625	0.176471	0.0277778	0.176471	0.2667	0.15625	0.235294												F 5027	0								F 5035	0.0357143		0.09375	0.09375	0	0.0277778	0.0588235	0	0.09375	0.205882
	M 5040	0	0.0882353	0.0666667	0.125	0.117647	0.0833333		0.1	0.125	0.125												F 5054	0								F 5038	0	0.176471	0.125	0.125	0	0.0555556		0.125	0.0625	0.03125
	M 5044	0.0357143	0.205882	0.133333	0.125	0.147059	0.0555556	0.294118	0.133	0.25	0.147059												F 5046	0								F 5047	0	0.205882	0.03125	0.03125	0.0882353	0	0.205882	0.28125	0.28125	0.205882
	M 5048	0.03	0.205882	0.0666667	0.125	0.117647		0.470588														SHAM Female										F 5050	0	0.147059	0.09375	0.09375	0.117647	0	0.264706	0.21875	0.09375	0.147059
								0.235294	0.133	0.21875	0.08												F 5011	0.0588235			0.0666667											0	0.264706	0.21875	0.125	0.147059
								0.264706															F 5015		0.0384615	0.0384615	0.1				MI Female
MI Male																							F 5019	0.0294118	0.0625	0.0625	0.147059					F 5012	0	0.0882353			0.133333
	M 5010	0.0357143	0.263158			0.333333																	F 5035		0.09375	0.09375	0					F 5020	0	0.117647	0.0625	0.125	0.117647
	M 5013	0			0.115385	0.266667																	F 5038	0.176471	0.125	0.125	0					F 5023	0	0.176471	0.25	0.15625	0.205882
	M 5018	0.0357143	0.147059	0.233	0.125	0.21875																	F 5047	0.205882	0.03125	0.03125	0.0882353					F 5031	0.0277778	0.0588235	0	0.09375	0.205882
	M 5022	0	0.294118	0.633	0.625																		F 5050	0.147059	0.09375	0.09375	0.117647					F 5034	0.0555556		0.125	0.0625	0.03125
	M 5028	0	0.176471	0.2667	0.15625	0.235294																										F 5039	0	0.205882	0.28125	0.28125	0.205882
	M 5033	0		0.1	0.125	0.125																MI Female										F 5042	0	0.264706	0.21875	0.09375	0.147059
	M 5037	0.0357143	0.294118	0.133	0.25	0.147059																	F 5012	0.0882353			0.133333					F 5051	0	0.264706	0.21875	0.125	0.147059
	M 5041	0.015	0.470588																				F 5020	0.117647	0.0625	0.125	0.117647
	M 5045	0.015	0.235294	0.133	0.21875	0.08																	F 5023	0.176471	0.25	0.15625	0.205882
	M 5049	0.015	0.264706																				F 5031	0.0588235	0	0.09375	0.205882
																							F 5034		0.125	0.0625	0.03125
																							F 5039	0.205882	0.28125	0.28125	0.205882
SHAM Male		0	6	24	48	72																	F 5042	0.264706	0.21875	0.09375	0.147059				SHAM Female		0	6	24	48	72
	M 5009	0.0357143	0.0294118			0.0714286																	F 5051	0.264706	0.21875	0.125	0.147059					F 5011	0	0.0588235			0.0666667
	M 5017	0	0	0.0666667	0.125	0.147059																										F 5015	0		0.0384615	0.0384615	0.1
	M 5021	0.0357143	0.0588235	0.1	0.09375	0.0882353																										F 5019	0	0.0294118	0.0625	0.0625	0.147059
	M 5029	0	0.0882353	0.133333	0.0625	0.0882353																										F 5035	0.0357143		0.09375	0.09375	0
	M 5036	0	0.0294118	0.0333333	0.0625	0.176471																										F 5038	0	0.176471	0.125	0.125	0
	M 5040	0	0.0882353	0.0666667	0.125	0.117647																										F 5047	0	0.205882	0.03125	0.03125	0.0882353
	M 5044	0.0357143	0.205882	0.133333	0.125	0.147059																										F 5050	0	0.147059	0.09375	0.09375	0.117647
	M 5048	0.03	0.205882	0.0666667	0.125	0.117647
MI Male		0	6	24	48	72
	M 5010	0.0357143	0.263158			0.333333
	M 5013	0			0.115385	0.266667
	M 5018	0.0357143	0.147059	0.233	0.125	0.21875																									MI Female		0	6	24	48	72
	M 5022	0	0.294118	0.633	0.625																											F 5012	0	0.0882353			0.133333
	M 5028	0	0.176471	0.2667	0.15625	0.235294																										F 5020	0	0.117647	0.0625	0.125	0.117647
	M 5033	0		0.1	0.125	0.125																										F 5023	0	0.176471	0.25	0.15625	0.205882
	M 5037	0.0357143	0.294118	0.133	0.25	0.147059																										F 5031	0.0277778	0.0588235	0	0.09375	0.205882
	M 5041	0.015	0.470588																													F 5034	0.0555556		0.125	0.0625	0.03125
	M 5045	0.015	0.235294	0.133	0.21875	0.08																										F 5039	0	0.205882	0.28125	0.28125	0.205882
	M 5049	0.015	0.264706																													F 5042	0	0.264706	0.21875	0.09375	0.147059
																																F 5051	0	0.264706	0.21875	0.125	0.147059
SHAM Male		start	evening	day one	day two	day three
	M 5009	0.0357143	0.0294118			0.0714286
	M 5017	0	0	0.0666667	0.125	0.147059
	M 5021	0.0357143	0.0588235	0.1	0.09375	0.0882353
	M 5029	0	0.0882353	0.133333	0.0625	0.0882353
	M 5036	0	0.0294118	0.0333333	0.0625	0.176471
	M 5040	0	0.0882353	0.0666667	0.125	0.117647
	M 5044	0.0357143	0.205882	0.133333	0.125	0.147059
	M 5048	0.03	0.205882	0.0666667	0.125	0.117647

## Sheet: Echocardiography
					Treatment		Left Ventricle Long Axis											Left Ventricle Short Axis					Aorta											Pulmonary
mouse	DOB	sexe	Strain	no Surgery		BW	HR	Area	Area;s	Area;d	Volume	Volume;s	Volume;d	Stroke Volume	Ejection Fraction	Fractional Shortening	Cardiac Output	HR	Area	Area;s	Area;d	Fractional Area Change	Ao VTI					max PG	Ao Root	Ao HR	Ao SV	Ao CO	Cardiac index	PV VTI					PA Root	HR	PA SV	PA CO	max PG
				SHAM																				Mean Vel	Mean Grad	Peak Vel	Peak Grad								Mean Vel	Mean Grad	Peak Vel	Peak Grad
				Surgery		g	bpm	mm2	mm2	mm2	ul	ul	ul	ul	%	%	mL/min	bpm	mm2	mm2	mm2	%	mm	mm/s	mmHg	mm/s	mmHg		(mm)	bpm	µL	mL/min	mL/min/g	mm	mm/s	mmHg	mm/s	mmHg	(mm)	bpm	µL	mL/min	mmHg
M5001	Retired Breeder	M	C57	no Surgery	Western diet	39.9	498.615	16.832	16.832	26.45	39.287	39.287	80.87	41.583	51.419	18.798	20.734	502.355	7.273	7.273	15.427	52.854	31.114	817.91	2.679	1268.17	6.436	6.43306	1.623	487.929	64.3699	31.4079	0.787166	25.757	-522.925	1.094	-740.752	2.196	2.016	501.044	82.2179	41.1948	2.19485
M5002	Retired Breeder	M	C57	no Surgery	Western diet	34.5	528.731	7.725	7.725	14.22	12.242	12.242	30.907	18.665	60.391	23.669	9.869						39.813	970.705	3.773	1381.91	7.639	7.63873	1.484	516.129	68.8625	35.5419	1.0302	15.473	-381.403	0.583	-637.394	1.626	1.708	544.835	35.452	19.3155	1.62508
M5005	Retired Breeder	M	C57	no Surgery	Western diet	31.5	549.823	9.194	9.153	17.349	16.636	16.634	44.999	28.366	63.036	23.052	15.596	495.953	6.44	6.44	11.861	45.71	40.321	986.337	3.892	1352.23	7.314	7.3141	1.529	509.014	74.0348	37.6848	1.19634	23.276	-507.002	1.03	-761.728	2.323	1.936	510.638	68.5187	34.9882	2.32092
M5006	Retired Breeder	M	C57	no Surgery	Western diet	37.6	543.948	14.562	14.525	21.609	33.311	33.411	63.89	30.479	47.706	14.808	16.579	530.289	8.27	8.27	12.674	34.749	43.952	1244.92	6.2	1911.53	14.618	14.6158	1.529	563.877	80.7019	45.5059	1.21026	24.907	-533.681	1.14	-881.916	3.112	1.95	535.714	74.3842	39.8486	3.1111
M5025	Retired Breeder	M	C57	no Surgery	Western diet	42.6	538.242	14.008	14.008	23.627	27.361	27.361	64.222	36.861	57.397	18.801	19.84	533.818	4.803	4.803	9.879	51.388	39.25	1076.21	4.635	1627.23	10.593	10.5915	1.667	549.828	85.6645	47.1007	1.10565	26.399	-542.285	1.177	-751.465	2.259	1.733	500	62.2694	31.1347	2.2588
M5052	Retired Breeder	M	C57	no Surgery	Western diet	38	526.154	16.725	16.725	22.178	34.212	34.212	57.916	23.704	40.928	3.368	12.472	535.524	7.845	7.845	13.107	40.146	42.595	1010.37	4.084	1515.35	9.187	9.18515	1.503	546.075	75.573	41.2685	1.08601	21.263	-423.602	0.718	-603.304	1.456	1.617	545.455	43.6651	23.8173	1.4559
M5053	Retired Breeder	M	C57	no Surgery	Western diet	41.1	517.199	18.617	17.735	26.228	47.907	42.477	77.873	35.396	45.453	11.12	18.307	506.547	5.594	5.574	11.893	53.131	48.473	1097.91	4.823	1543.83	9.534	9.53359	1.532	515.575	89.3526	46.068	1.12088	22.214	-461.334	0.852	-679.594	1.849	1.713	501.305	51.1955	25.6645	1.84739
M5009	Retired Breeder	M	C57	3 days post SHAM Sx	Western diet	32.6	505.52	15.315	15.273	24.673	31.942	32.076	71.218	39.142	54.96	15.578	19.787	513.795	6.779	6.779	10.377	34.667	49.441	1200.49	5.77	1795.25	12.897	12.8917	1.444	501.305	80.9676	40.5895	1.24508	23.663	-468.952	0.88	-728.639	2.124	1.705	505.263	54.0267	27.2977	2.12366
M5017	Retired Breeder	M	C57	3 days post SHAM Sx	Western diet	32.8	504.202	12.651	12.598	20.458	23.409	23.354	49.301	25.947	52.63	23.771	13.083	500.673	7.325	7.325	12.016	39.039	36.913	1006.75	4.059	1642.09	10.791	10.7858	1.454	505.796	61.2912	31.0008	0.945147	21.168	-450.45	0.812	-651.342	1.698	1.766	501.961	51.8503	26.0268	1.69699
M5021	Retired Breeder	M	C57	3 days post SHAM Sx	Western diet	36.9	519.444	13.229	13.224	24.615	23.869	24.034	65.044	41.01	63.05	19.098	21.302	505.333	6.612	6.612	12.434	46.82	57.594	1410.51	7.971	1942.63	15.106	15.0952	1.447	501.305	94.7118	47.4795	1.28671	22.321	-441.098	0.779	-594.365	1.413	1.989	507.937	69.3543	35.2276	1.41308
M5029	Retired Breeder	M	C57	3 days post SHAM Sx	Western diet	28.6	550	18.278	18.278	22.118	47.174	47.174	58.23	11.055	18.986	15.89	6.111	529.058	5.006	5.006	11.785	57.519	50.04	1294.14	6.717	1907.89	14.593	14.5601	1.411	542.373	78.2458	42.4384	1.48386	20.807	-421.675	0.712	-639.169	1.635	1.701	507.266	47.2833	23.9852	1.63415
M5036	Retired Breeder	M	C57	3 days post SHAM Sx	Western diet	34.6	529.877	9.266	9.093	15.279	14.011	13.673	33.484	19.811	59.165	13.478	10.497	524.57	3.35	3.35	8.641	61.232	39.061	1091.25	4.776	1690.75	11.443	11.4345	1.406	524.59	60.6462	31.8144	0.919492	13.774	-261.398	0.274	-450.961	0.814	1.744	529.655	32.9036	17.4275	0.813463
M5040	Retired Breeder	M	C57	3 days post SHAM Sx	Western diet	35	549.645	13.343	13.3	21.674	22.793	22.857	54.078	31.221	57.733	10.613	17.16	538.421	6.08	6.08	12.02	49.42	37.099	870.087	3.032	1248.38	6.235	6.23376	1.251	527.473	45.6002	24.0529	0.687225	18.077	-395.302	0.626	-578.611	1.339	1.848	527.473	48.4864	25.5753	1.33916
M5044	Retired Breeder	M	C57	3 days post SHAM Sx	Western diet	27.8	502.985	14.461	14.33	22.149	32.874	58.113	25.918	25.918	44.599	21.25	13.036	549.823	4.543	4.543	10.271	55.77	51.038	1365.47	7.464	2017.44	16.283	16.2802	1.455	521.739	84.8613	44.2754	1.59264	19.693	-431.345	0.746	-687.812	1.893	1.812	516.129	50.783	26.2106	1.89234
M5048	Retired Breeder	M	C57	3 days post SHAM Sx	Western diet	34.9	539.048	15.801	15.642	26.691	33.688	33.176	77.27	44.094	57.065	17.423	23.769	509.284	10.679	5.468	10.679	48.799	126.959	2283.89	20.898	3568.3	50.952	50.9312	1.503	517.52	225.253	116.573	3.3402	20.789	-411.386	0.678	-656	1.722	1.962	515.021	62.8523	32.3703	1.72134
M5010	Retired Breeder	M	C57	3 days post MI	Western diet	34.6	510.92	24.117	24.117	27.515	76.052	76.052	89.595	13.544	15.117	8.034	6.92	547.037	14.025	14.019	17.004	17.554	41.566	917.696	3.371	1351.72	7.309	7.30857	1.364	525.739	60.7375	31.9321	0.922892	17.56	-347.098	0.482	-505.991	1.025	1.723	516.129	40.9435	21.1321	1.02411
M5013	Retired Breeder	M	C57	3 days post MI	Western diet	36.4	507.19	14.716	14.549	21.698	34.688	33.296	59.124	25.827	43.683	15.357	13.099	521.583	8.03	7.668	12.356	37.939	44.572	1000.04	4.002	1465.5	8.592	8.59078	1.602	501.961	89.8415	45.0969	1.23893	17.397	-376.163	0.566	-584.953	1.369	1.843	501.961	46.4104	23.2962	1.36868
M5028	Retired Breeder	M	C57	3 days post MI	Western diet	31	529.486	23.72	23.714	28.697	66.487	66.442	89.863	23.421	26.063	7.817	12.401	530.333	10.596	10.592	14.634	27.618	45.474	962.006	3.703	1506.53	9.081	9.07854	1.408	507.937	70.8041	35.964	1.16013	18.658	-344.15	0.474	-529.5	1.122	1.89	514.469	52.3454	26.9301	1.12148
M5033	Retired Breeder	M	C57	3 days post MI	Western diet	29.1	502.024	20.127	19.987	25.083	55.332	54.56	77.686	23.126	29.769	7.196	11.61	536.053	10.937	10.936	15.399	28.99	35.285	884.159	3.129	1214.2	5.897	5.89709	1.538	529.655	65.553	34.7205	1.19314	18.498	-409.683	0.672	-585.034	1.369	2.005	507.266	58.4041	29.6264	1.36906
M5037	Retired Breeder	M	C57	3 days post MI	Western diet	32.2	507.169	19.194	19.107	24.903	46.593	46.387	72.444	26.058	35.969	7.133	13.216	509.219	10.448	10.445	13.696	23.734	38.173	888.177	3.156	1295.76	6.716	6.71593	1.37	505.263	56.2713	28.4318	0.882976	16.276	-347.413	0.483	-472.818	0.895	1.911	517.52	46.683	24.1594	0.894227
M5045	Retired Breeder	M	C57	3 days post MI	Western diet	31.2	511.819	21.048	20.929	26.466	53.651	52.354	88.211	35.857	40.649	1.892	18.352	548.063	8.714	8.704	14.011	37.88	54.308	1188.68	5.653	1711.81	11.723	11.7212	1.276	500	69.4472	34.7236	1.11294	20.913	-500.926	1.004	-788.279	2.486	2.01	514.469	66.3588	34.1395	2.48554
F5003	Retired Breeder	F	C57	no Surgery	Western diet	34.5	531.372	22.105	15.213	22.105	62.538	35.178	62.538	27.36	43.749	14.587	14.538	539.326	12.743	7.197	12.743	43.522	83.25	1830.15	13.401	2643.51	27.956	27.9526	1.584	521.739	164.053	85.5929	2.48095	26.242	-601.914	1.449	-928.15	3.447	1.975	540.845	80.3935	43.4804	3.44585
F5004	Retired Breeder	F	C57	no Surgery	Western diet	37.9	543.75	10.082	9.992	17.158	15.978	16.179	36.604	20.424	55.799	24.182	11.106	539.124	4.574	4.574	11.404	59.887	47.694	1155.74	5.347	1718.81	11.818	11.8172	1.549	543.909	89.8786	48.8858	1.28986	18.35	-405.036	0.657	-604.88	1.464	1.779	533.333	45.6119	24.3263	1.46352
F5007	Retired Breeder	F	C57	no Surgery	Western diet	30.8	541.008	17.822	17.822	24.272	46.901	46.901	68.793	21.892	31.823	22.265	11.844	540.236	10.652	10.652	15.924	33.107	42.674	969.032	3.757	1380.53	7.624	7.62343	1.504	522.449	75.8139	39.6089	1.286	24.548	-509.78	1.04	-726.41	2.111	1.709	546.23	56.3106	30.7585	2.11069
F5008	Retired Breeder	F	C57	no Surgery	Western diet	28.7	547.325	16.833	16.833	22.294	41.173	41.173	61.745	20.572	33.317	15.164	11.259	525.068	7.634	7.634	13.747	44.464	34.003	803.103	2.581	1167.09	5.449	5.44841	1.528	531.561	62.3525	33.1442	1.15485	24.942	-533.264	1.138	-758.555	2.303	1.856	500.652	67.4803	33.7842	2.30162
F5026	Retired Breeder	F	C57	no Surgery	Western diet	36.7	522.907	19.389	19.389	26.17	45.224	45.224	76.581	31.357	40.947	8.869	16.397	518.811	9.633	9.609	16.612	42.158	38.309	813.825	2.65	1178.15	5.553	5.55219	2.103	504.202	133.067	67.0925	1.82813	23.446	-465.856	0.868	-680.2	1.851	1.858	520.325	63.5697	33.0769	1.85069
F5027	Retired Breeder	F	C57	no Surgery	Western diet	33.1	538.476	20.793	20.697	29.19	49.738	49.788	90.368	40.58	44.906	8.017	21.851	542.649	7.612	7.611	14.361	47.005	35.936	770.087	2.373	1066.18	4.547	4.54698	1.717	493.573	83.2071	41.0688	1.24075	25.386	-445.32	0.794	-724.59	2.1	1.874	520.043	70.0202	36.4135	2.10012
F5054	Retired Breeder	F	C57	no Surgery	Western diet	37.6	511.173	14.182	14.182	22.523	26.955	26.955	60.342	33.388	55.331	12.999	17.067	541.513	4.359	4.359	11.641	62.55	43.939	1059.9	4.495	1547.07	9.574	9.57364	1.609	535.714	89.3413	47.8614	1.27291	22.298	-443.649	0.787	-614.824	1.512	1.774	512.684	55.1141	28.2561	1.51203
F5046	Retired Breeder	F	C57	no Surgery	Western diet	34.1	532.258	19.971	19.841	26.17	43.506	43.345	72.415	29.07	40.143	5.149	15.473	525.329	8.095	8.038	13.091	38.6	41.963	1028	4.23	1475.83	8.717	8.7123	1.499	527.473	74.0559	39.0625	1.14553	20.283	-436.152	0.761	-613.474	1.506	1.952	516.685	60.699	31.3623	1.5054
F5011	Retired Breeder	F	C57	3 days post SHAM Sx	Western diet	28.2	532.301	18.869	18.729	27.205	43.351	43.287	81.995	38.708	47.208	13.154	20.604	521.666	9.285	9.285	15.532	40.218	43.171	878.309	3.086	1218.53	5.94	5.93921	1.778	509.284	107.188	54.589	1.93578	20.304	-376.134	0.566	-521.471	1.088	1.854	532.151	54.8139	29.1693	1.08773
F5015	Retired Breeder	F	C57	3 days post SHAM Sx	Western diet	27.5	538.152	18.525	18.525	26.714	40.475	40.475	77.459	36.983	47.746	8.756	19.903	516.797	7.766	7.56	12.783	40.86	32.888	743.763	2.213	1096.94	4.814	4.81314	1.657	522.307	70.9206	37.0423	1.34699	15.284	-299.309	0.358	-430.563	0.742	1.928	507.266	44.6212	22.6348	0.741538
F5019	Retired Breeder	F	C57	3 days post SHAM Sx	Western diet	31	520.162	19.459	19.394	27.106	46.943	47.013	77.006	29.993	38.949	16.247	15.601	506.504	8	7.997	11.858	32.561	45.175	1025.07	4.213	1592.75	10.153	10.1474	1.957	500.652	135.884	68.0308	2.19454	19.983	-391.671	0.614	-549.701	1.209	1.945	504.599	59.3731	29.9596	1.20868
F5035	Retired Breeder	F	C57	3 days post SHAM Sx	Western diet	29.8	543.211	22.208	22.208	28.022	55.802	55.802	78.807	23.004	29.191	7.284	12.496	523.312	9.495	9.495	14.561	34.793	36.944	828.618	2.749	1166.83	5.448	5.44595	1.511	531.561	66.2465	35.214	1.18168	17.259	-362.184	0.525	-487.005	0.949	2.194	544.218	65.2497	35.5101	0.948695
F5038	Retired Breeder	F	C57	3 days post SHAM Sx	Western diet	29.3	545.449	13.548	13.517	23.381	24.693	24.584	65.009	40.424	62.183	14.351	22.049	527.111	8.72	8.72	12.978	32.808	42.928	903.781	3.27	1360.47	7.405	7.40349	1.464	508.609	72.2625	36.7533	1.25438	17.959	-342.772	0.472	-520.919	1.086	2.113	520.325	62.9754	32.7677	1.08543
F5047	Retired Breeder	F	C57	3 days post SHAM Sx	Western diet	27.3	509.083	17.627	17.591	23.869	37.777	37.98	62.268	24.288	39.005	10.335	12.364	537.241	6.423	6.423	12.785	49.764	41.392	946.993	3.588	1298.95	6.749	6.74905	1.446	540.084	67.974	36.7117	1.34475	18.402	-329.434	0.435	-500.536	1.002	1.95	528.634	54.9571	29.0522	1.00215
F5050	Retired Breeder	F	C57	3 days post SHAM Sx	Western diet	33.5	501.866	19.724	19.635	26.049	49.884	49.945	81.702	31.757	38.869	4.849	15.938	540.425	9.622	9.622	12.314	21.863	45.42	952.183	3.631	1504.92	9.066	9.05911	1.482	522.876	78.349	40.9668	1.22289	24.063	-413.862	0.686	-655.052	1.717	1.996	500.652	75.2941	37.6961	1.71637
F5012	Retired Breeder	F	C57	3 days post MI	Western diet	28.9	542.267	20.05	20.048	24.247	49.815	49.731	67.119	17.388	25.906	8.23	9.429	533.499	8.019	8.019	12.345	35.04	38.662	851.266	2.9	1227.59	6.029	6.0279	1.545	506.596	72.4822	36.7192	1.27056	18.08	-362.853	0.527	-528.279	1.116	1.881	522.449	50.2419	26.2488	1.11631
F5020	Retired Breeder	F	C57	3 days post MI	Western diet	27.5	529.373	24.451	24.387	25.932	62.203	62.426	73.529	11.103	15.1	-6.428	5.878	504.802	12.855	12.84	16.558	22.451	40.255	910.946	3.32	1336.35	7.144	7.14331	1.434	502.618	65.0142	32.6773	1.18827	14.566	-259.999	0.271	-392.714	0.618	1.951	501.961	43.5456	21.8582	0.616897
F5023	Retired Breeder	F	C57	3 days post MI	Western diet	27.7	520.871	27.768	27.75	29.693	79.301	78.966	89.789	10.823	12.054	-0.9	5.637	532.575	13.325	13.323	17.05	21.862	34.861	834.059	2.783	1202.96	5.789	5.78842	1.483	508.609	60.216	30.6264	1.10565	12.102	-282.44	0.319	-396.812	0.63	2.266	528.926	48.8053	25.8144	0.629839
F5031	Retired Breeder	F	C57	3 days post MI	Western diet	28.6	506.764	26.377	26.367	28.493	78.349	78.642	86.959	8.317	9.564	-3.816	4.215	544.681	14.38	14.378	15.907	9.608	27.475	660.561	1.747	912.389	3.333	3.32981	1.454	500	45.6201	22.8101	0.797554	15.653	-333.455	0.445	-465.901	0.868	1.955	502.618	46.9874	23.6167	0.868255
F5034	Retired Breeder	F	C57	3 days post MI	Western diet	28.6	541.796	28.507	28.13	31.08	85.322	84.396	101.885	17.489	17.166	1.413	9.476	544.841	15.429	15.429	18.209	15.265	31.754	707.955	2.006	987.127	3.898	3.89768	1.478	546.23	54.48	29.7586	1.04051	10.998	-226.56	0.205	-338.018	0.457	1.985	522.876	34.0349	17.796	0.457025
F5039	Retired Breeder	F	C57	3 days post MI	Western diet	26.3	523.002	26.379	25.871	29.894	79.118	76.677	94.08	17.403	18.498	9.612	9.102	547.157	15.527	15.527	17.836	12.949	25.218	573.079	1.314	859.159	2.954	2.95262	1.435	530.387	40.7854	21.632	0.82251	11.706	-242.538	0.235	-359.99	0.518	2.123	523.161	41.438	21.6787	0.518371
F5042	Retired Breeder	F	C57	3 days post MI	Western diet	27.9	528.132	27.773	27.483	32.184	83.355	82.391	100.8	18.409	18.262	6.799	9.722	543.478	16.799	16.799	20.254	17.056	23.876	592.002	1.403	861.797	2.972	2.97078	1.612	528.198	48.7283	25.7382	0.922516	10.033	-206.02	0.17	-286.968	0.33	2.19	521.739	37.7928	19.718	0.329403
F5051	Retired Breeder	F	C57	3 days post MI	Western diet	30.7	537.833	25.632	25.632	31.17	68.468	68.468	97.832	29.364	30.015	4.732	15.793	528.306	17.725	12.234	17.725	30.979	28.914	727.17	2.117	1072.47	4.601	4.60078	1.669	530.387	63.2573	33.5509	1.09286	13.798	-284.495	0.324	-384.145	0.59	2.234	500	54.0844	27.0422	0.59027
						LV vol S				LV Vol d							LV vol S				LV Vol d
							male noSx	male sham	male MI		male noSx	male sham	male MI					female noSx	female sham	female MI		female noSx	female sham	female MI
							39.287	32.076	76.052		80.87	71.218	89.595					35.178	43.287	49.731		62.538	81.995	67.119
							12.242	23.354	33.296		30.907	49.301	59.124					16.179	40.475	62.426		36.604	77.459	73.529
							16.634	24.034	66.442		44.999	65.044	89.863					46.901	47.013	78.966		68.793	77.006	89.789
							33.411	47.174	54.56		63.89	58.23	77.686					41.173	55.802	78.642		61.745	78.807	86.959
							27.361	13.673	46.387		64.222	33.484	72.444					45.224	24.584	84.396		76.581	65.009	101.885
							34.212	22.857	52.354		57.916	54.078	88.211					49.788	37.98	76.677		90.368	62.268	94.08
							42.477	58.113			77.873	25.918						26.955	49.945	82.391		60.342	81.702	100.8
								33.176				77.27						43.345		68.468		72.415		97.832
						FAC	Male no Sx	male sham	male MI									female noSX	female sham	female MI
							52.854	34.667	17.554									43.522	40.218	35.04
								39.039	37.939									59.887	40.86	22.451
							45.71	46.82	27.618									33.107	32.561	21.862
							34.749	57.519	28.99									44.464	34.793	9.608
							51.388	61.232	23.734									42.158	32.808	15.265
							40.146	49.42	37.88									47.005	49.764	12.949
							53.131	55.77										62.55	21.863	17.056
								48.799										38.6		30.979
